# Supplementary material for: (2E,6E)-2,6-Bis(ferrocenyl­methyl­idene)cyclo­hexa­none dichloro­methane monosolvate
Source: Acta Crystallogr Sect E Struct Rep Online. 2012 Jul 14;68(Pt 8):m1064. doi: 10.1107/S1600536812030899 (PMC3414127; doi:10.1107/S1600536812030899)
Supplement: Supplementary file 1 [file e-68-m1064-sup1.cif]

##############################################################################
#                                                                            #
# This CIF contains the data in a paper accepted for publication in          #
# Acta Crystallographica Section E. It conforms to the requirements of       #
# Notes for Authors for Acta Crystallographica Section E, and has been       #
# peer reviewed under the auspices of the IUCr Commission on Journals.       #
#                                                                            #
# Full details of the Crystallographic Information File format               #
# are given in the paper "The Crystallographic Information File (CIF):       #
# a New Standard Archive File for Crystallography" by S. R. Hall, F. H.      #
# Allen and I. D. Brown [Acta Cryst. (1991), A47, 655-685].                  #
#                                                                            #
# The current version of the core CIF dictionary is obtainable from          #
# ftp://ftp.iucr.org/pub/cif_core.dic.                                       #
#                                                                            #
# Software is freely available for graphical display of the structure(s)     #
# in this CIF. For information consult the CIF software page                 #
# http://www.iucr.org/resources/cif/software.                                #
#                                                                            #
# This file may be used for bona fide research purposes within the           #
# scientific community so long as proper attribution is given to the journal # 
# article from which it was obtained.                                        #
#                                                                            #
##############################################################################
data_I
_audit_creation_method     SHELXL97
_chemical_name_systematic
;
(2<i>E</i>,6<i>E</i>)-2,6-Bis(ferrocenylmethylidene)cyclohexanone
dichloromethane monosolvate
;
_chemical_name_common     ?
_chemical_formula_moiety     'C28 H26 Fe2 O, C H2 Cl2'
_chemical_formula_sum     'C29 H28 Cl2 Fe2 O'
_chemical_formula_iupac     '[Fe2 (C5 H5)2 (C18 H16 O)] , C H2 Cl2'
_chemical_formula_weight     575.11
_chemical_melting_point_lt     436
_symmetry_cell_setting     monoclinic
_symmetry_space_group_name_H-M     'P 21'
_symmetry_space_group_name_Hall     'P 2yb'
loop_
    _symmetry_equiv_pos_as_xyz
    'x, y, z'
    '-x, y+1/2, -z'
_cell_length_a     9.417(4)
_cell_length_b     9.330(4)
_cell_length_c     14.449(6)
_cell_angle_alpha     90.00
_cell_angle_beta     100.127(5)
_cell_angle_gamma     90.00
_cell_volume     1249.7(8)
_cell_formula_units_Z     2
_cell_measurement_reflns_used     1462
_cell_measurement_theta_min     2.610
_cell_measurement_theta_max     22.282
_cell_measurement_temperature     296(2)
_exptl_crystal_description     needle
_exptl_crystal_colour     orange
_exptl_crystal_size_max     0.42
_exptl_crystal_size_mid     0.16
_exptl_crystal_size_min     0.14
_exptl_crystal_density_diffrn     1.528
_exptl_crystal_density_meas     ?
_exptl_crystal_density_method     'not measured'
_exptl_crystal_F_000     592
_exptl_absorpt_coefficient_mu     1.395
_exptl_absorpt_correction_type     multi-scan
_exptl_absorpt_process_details     '(SADABS; Sheldrick, 2008<i>a</i>)'
_exptl_absorpt_correction_T_min     0.5918
_exptl_absorpt_correction_T_max     0.8286
_exptl_special_details
;
;
_diffrn_ambient_temperature     296(2)
_diffrn_radiation_type     MoK\a
_diffrn_radiation_wavelength     0.71073
_diffrn_radiation_source     'fine-focus sealed tube'
_diffrn_radiation_monochromator     graphite
_diffrn_measurement_device_type     'Bruker SMART CCD'
_diffrn_measurement_method     '\f and \w'
_diffrn_detector_area_resol_mean     ?
_diffrn_reflns_number     6984
_diffrn_reflns_av_R_equivalents     0.0356
_diffrn_reflns_av_sigmaI/netI     0.0728
_diffrn_reflns_theta_min     1.43
_diffrn_reflns_theta_max     25.00
_diffrn_reflns_theta_full     25.00
_diffrn_measured_fraction_theta_max     1.000
_diffrn_measured_fraction_theta_full     1.000
_diffrn_reflns_limit_h_min     -11
_diffrn_reflns_limit_h_max     10
_diffrn_reflns_limit_k_min     -11
_diffrn_reflns_limit_k_max     10
_diffrn_reflns_limit_l_min     -17
_diffrn_reflns_limit_l_max     15
_diffrn_standards_number     ?
_diffrn_standards_interval_count     ?
_diffrn_standards_interval_time     ?
_diffrn_standards_decay_%     ?
_refine_special_details
;
Refinement of F^2^ against ALL reflections.  The weighted R-factor wR and
goodness of fit S are based on F^2^, conventional R-factors R are based on F,
with F set to zero for negative F^2^. The threshold expression of F^2^ >
2sigma(F^2^) is used only for calculating R-factors(gt) etc. and is not
relevant to the choice of reflections for refinement. R-factors based on F^2^
are statistically about twice as large as those based on F, and R-factors based
on ALL data will be even larger.
;
_reflns_number_total     4224
_reflns_number_gt     2923
_reflns_threshold_expression     I>2\s(I)
_refine_ls_structure_factor_coef     Fsqd
_refine_ls_matrix_type     full
_refine_ls_R_factor_all     0.0856
_refine_ls_R_factor_gt     0.0516
_refine_ls_wR_factor_gt     0.1098
_refine_ls_wR_factor_ref     0.1274
_refine_ls_goodness_of_fit_ref     0.999
_refine_ls_restrained_S_all     0.999
_refine_ls_number_reflns     4224
_refine_ls_number_parameters     307
_refine_ls_number_restraints     1
_refine_ls_hydrogen_treatment     constr
_refine_ls_weighting_scheme     calc
_refine_ls_weighting_details
       'calc w = 1/[\s^2^(Fo^2^)+(0.0556P)^2^+0.3275P] where P=(Fo^2^+2Fc^2^)/3'
_atom_sites_solution_hydrogens     geom
_atom_sites_solution_primary     direct
_atom_sites_solution_secondary     difmap
_refine_ls_shift/su_max     0.000
_refine_ls_shift/su_mean     0.000
_refine_diff_density_max     0.403
_refine_diff_density_min     -0.489
_refine_ls_extinction_method     none
_refine_ls_extinction_coef     ?
_refine_ls_abs_structure_details
                             'Flack (1983), <b>with how many Friedel pairs?</b>'
_refine_ls_abs_structure_Flack     0.60(4)
loop_
    _atom_type_symbol
    _atom_type_description
    _atom_type_scat_dispersion_real
    _atom_type_scat_dispersion_imag
    _atom_type_scat_source
    'C' 'C' 0.0033 0.0016
                         'International Tables Vol C Tables 4.2.6.8 and 6.1.1.4'
    'H' 'H' 0.0000 0.0000
                         'International Tables Vol C Tables 4.2.6.8 and 6.1.1.4'
    'O' 'O' 0.0106 0.0060
                         'International Tables Vol C Tables 4.2.6.8 and 6.1.1.4'
    'Fe' 'Fe' 0.3463 0.8444
                         'International Tables Vol C Tables 4.2.6.8 and 6.1.1.4'
    'Cl' 'Cl' 0.1484 0.1585
                         'International Tables Vol C Tables 4.2.6.8 and 6.1.1.4'
_computing_data_collection     'SMART (Bruker, 2007)'
_computing_cell_refinement     'SAINT (Bruker, 2007)'
_computing_data_reduction     'SAINT (Bruker, 2007)'
_computing_structure_solution     'SHELXS97 (Sheldrick, 2008<i>b</i>)'
_computing_structure_refinement     'SHELXL97 (Sheldrick, 2008<i>b</i>)'
_computing_molecular_graphics     'PLATON (Spek, 2009)'
_computing_publication_material     'SHELXTL (Sheldrick, 2008<i>b</i>)'
loop_
    _atom_site_type_symbol
    _atom_site_label
    _atom_site_fract_x
    _atom_site_fract_y
    _atom_site_fract_z
    _atom_site_U_iso_or_equiv
    _atom_site_adp_type
    _atom_site_calc_flag
    _atom_site_refinement_flags
    _atom_site_occupancy
    _atom_site_symmetry_multiplicity
    _atom_site_disorder_assembly
    _atom_site_disorder_group
    C C7 0.9697(9) 0.5905(10) 0.9230(5) 0.067(2) Uani d . 1 1 . .
    H H7 1.0320 0.6277 0.9745 0.080 Uiso calc R 1 1 . .
    C C27 0.6739(10) 0.3833(11) 0.1317(8) 0.090(3) Uani d . 1 1 . .
    H H27 0.7451 0.4519 0.1301 0.109 Uiso calc R 1 1 . .
    Cl Cl1S 0.8503(2) 0.2625(3) 0.47016(17) 0.0799(7) Uani d . 1 1 . .
    Fe Fe1 0.47321(9) 0.42146(10) 0.15974(6) 0.0430(3) Uani d . 1 1 . .
    Fe Fe2 1.01841(9) 0.43903(11) 0.83256(5) 0.0446(3) Uani d . 1 1 . .
    C C17 0.6810(7) 0.5830(8) 0.5096(4) 0.0423(16) Uani d . 1 1 . .
    C C20 0.3276(7) 0.4630(9) 0.2457(4) 0.051(2) Uani d . 1 1 . .
    H H20 0.2984 0.4005 0.2889 0.061 Uiso calc R 1 1 . .
    C C21 0.2612(8) 0.4782(8) 0.1490(5) 0.053(2) Uani d . 1 1 . .
    H H21 0.1819 0.4270 0.1184 0.064 Uiso calc R 1 1 . .
    C C18 0.5523(7) 0.5822(7) 0.3498(4) 0.0444(16) Uani d . 1 1 . .
    H H18 0.6333 0.6337 0.3409 0.053 Uiso calc R 1 1 . .
    C C22 0.3371(8) 0.5839(8) 0.1088(5) 0.053(2) Uani d . 1 1 . .
    H H22 0.3166 0.6149 0.0467 0.064 Uiso calc R 1 1 . .
    C C11 0.8029(6) 0.5823(7) 0.6702(4) 0.0436(16) Uani d . 1 1 . .
    H H11 0.8659 0.6411 0.6448 0.052 Uiso calc R 1 1 . .
    C C10 0.8438(7) 0.5580(8) 0.7710(5) 0.0471(18) Uani d . 1 1 . .
    C C19 0.4470(7) 0.5608(8) 0.2646(4) 0.0437(18) Uani d . 1 1 . .
    C C23 0.4501(8) 0.6353(9) 0.1785(5) 0.049(2) Uani d . 1 1 . .
    H H23 0.5159 0.7061 0.1697 0.058 Uiso calc R 1 1 . .
    C C15 0.4325(6) 0.4580(9) 0.4690(4) 0.057(2) Uani d . 1 1 . .
    H H15A 0.3414 0.4910 0.4332 0.068 Uiso calc R 1 1 . .
    H H15B 0.4428 0.3574 0.4547 0.068 Uiso calc R 1 1 . .
    C C4 1.0743(10) 0.2315(10) 0.8150(6) 0.070(2) Uani d . 1 1 . .
    H H4 1.0169 0.1517 0.8196 0.084 Uiso calc R 1 1 . .
    C C3 1.1693(10) 0.2949(11) 0.8887(6) 0.070(3) Uani d . 1 1 . .
    H H3 1.1853 0.2657 0.9512 0.084 Uiso calc R 1 1 . .
    C C14 0.4291(6) 0.4738(9) 0.5720(4) 0.055(2) Uani d . 1 1 . .
    H H14A 0.3556 0.4113 0.5892 0.066 Uiso calc R 1 1 . .
    H H14B 0.4047 0.5718 0.5853 0.066 Uiso calc R 1 1 . .
    O O1 0.7765(5) 0.6576(5) 0.4860(3) 0.0511(12) Uani d . 1 1 . .
    C C28 0.6514(11) 0.3016(13) 0.2092(6) 0.082(3) Uani d . 1 1 . .
    H H28 0.7067 0.3060 0.2692 0.099 Uiso calc R 1 1 . .
    C C2 1.2355(7) 0.4091(12) 0.8521(6) 0.072(2) Uani d . 1 1 . .
    H H2 1.3056 0.4686 0.8855 0.086 Uiso calc R 1 1 . .
    C C5 1.0807(10) 0.3089(11) 0.7337(6) 0.072(3) Uani d . 1 1 . .
    H H5 1.0281 0.2900 0.6742 0.087 Uiso calc R 1 1 . .
    C C25 0.4841(10) 0.2364(11) 0.0889(8) 0.086(3) Uani d . 1 1 . .
    H H25 0.4066 0.1888 0.0532 0.103 Uiso calc R 1 1 . .
    C C1 1.1794(9) 0.4193(13) 0.7568(5) 0.074(2) Uani d . 1 1 . .
    H H1 1.2036 0.4881 0.7157 0.089 Uiso calc R 1 1 . .
    C C6 0.9474(8) 0.6446(9) 0.8295(5) 0.054(2) Uani d . 1 1 . .
    H H6 0.9935 0.7241 0.8096 0.065 Uiso calc R 1 1 . .
    C C13 0.5755(6) 0.4355(9) 0.6298(4) 0.0481(15) Uani d . 1 1 . .
    H H13A 0.5710 0.4422 0.6962 0.058 Uiso calc R 1 1 . .
    H H13B 0.5998 0.3375 0.6165 0.058 Uiso calc R 1 1 . .
    C C16 0.5541(7) 0.5414(7) 0.4386(4) 0.0419(15) Uani d . 1 1 . .
    C C24 0.5346(12) 0.2143(11) 0.1820(8) 0.086(3) Uani d . 1 1 . .
    H H24 0.4962 0.1507 0.2207 0.103 Uiso calc R 1 1 . .
    C C12 0.6901(6) 0.5347(7) 0.6072(4) 0.0417(15) Uani d . 1 1 . .
    C C26 0.5655(14) 0.3394(13) 0.0564(6) 0.091(4) Uani d . 1 1 . .
    H H26 0.5521 0.3747 -0.0047 0.109 Uiso calc R 1 1 . .
    Cl Cl2S 1.0017(2) 0.4477(3) 0.35867(14) 0.0868(7) Uani d . 1 1 . .
    C C1S 0.9880(7) 0.3919(8) 0.4715(5) 0.059(2) Uani d . 1 1 . .
    H H1S1 0.9676 0.4741 0.5082 0.071 Uiso calc R 1 1 . .
    H H1S2 1.0795 0.3515 0.5016 0.071 Uiso calc R 1 1 . .
    C C9 0.8017(7) 0.4478(11) 0.8289(4) 0.061(2) Uani d . 1 1 . .
    H H9 0.7361 0.3747 0.8096 0.074 Uiso calc R 1 1 . .
    C C8 0.8797(8) 0.4705(10) 0.9230(5) 0.067(3) Uani d . 1 1 . .
    H H8 0.8717 0.4146 0.9752 0.080 Uiso calc R 1 1 . .
loop_
    _atom_site_aniso_label
    _atom_site_aniso_U_11
    _atom_site_aniso_U_22
    _atom_site_aniso_U_33
    _atom_site_aniso_U_12
    _atom_site_aniso_U_13
    _atom_site_aniso_U_23
    C7 0.057(5) 0.087(7) 0.052(5) 0.026(5) -0.002(4) -0.020(5)
    C27 0.054(5) 0.091(8) 0.134(9) -0.013(5) 0.038(6) -0.041(7)
    Cl1S 0.0637(14) 0.0742(16) 0.1001(16) -0.0055(12) 0.0095(12) 0.0086(13)
    Fe1 0.0381(5) 0.0520(7) 0.0385(5) 0.0012(6) 0.0057(4) -0.0013(6)
    Fe2 0.0410(5) 0.0547(7) 0.0374(5) 0.0005(6) 0.0053(4) -0.0011(6)
    C17 0.043(4) 0.035(4) 0.046(4) 0.000(3) 0.003(3) -0.005(3)
    C20 0.044(4) 0.062(6) 0.047(4) 0.005(4) 0.012(3) 0.007(4)
    C21 0.042(4) 0.067(6) 0.048(4) 0.000(4) 0.003(3) -0.009(4)
    C18 0.038(4) 0.050(4) 0.044(4) 0.000(3) 0.004(3) -0.002(3)
    C22 0.056(5) 0.059(5) 0.043(4) 0.013(4) 0.007(3) 0.006(4)
    C11 0.036(4) 0.043(4) 0.052(4) 0.002(3) 0.009(3) 0.007(3)
    C10 0.043(4) 0.049(5) 0.048(4) 0.004(3) 0.004(3) 0.002(3)
    C19 0.038(4) 0.055(5) 0.039(4) -0.002(3) 0.010(3) -0.003(3)
    C23 0.044(4) 0.051(5) 0.052(4) -0.001(4) 0.010(3) 0.003(4)
    C15 0.033(3) 0.088(6) 0.048(3) -0.014(4) 0.003(3) 0.003(4)
    C4 0.079(6) 0.048(6) 0.086(6) 0.003(5) 0.024(5) -0.005(5)
    C3 0.074(6) 0.086(7) 0.051(5) 0.032(6) 0.011(4) 0.003(5)
    C14 0.028(3) 0.096(6) 0.043(3) -0.009(3) 0.008(3) -0.003(4)
    O1 0.041(3) 0.062(3) 0.050(3) -0.015(2) 0.005(2) 0.006(2)
    C28 0.066(6) 0.125(9) 0.048(5) 0.046(6) -0.009(4) -0.004(6)
    C2 0.036(4) 0.093(7) 0.087(6) 0.000(5) 0.012(4) -0.021(6)
    C5 0.088(7) 0.076(7) 0.051(5) 0.017(6) 0.005(4) -0.021(5)
    C25 0.060(6) 0.071(7) 0.120(9) 0.011(5) -0.002(6) -0.043(7)
    C1 0.084(6) 0.075(6) 0.074(5) 0.000(7) 0.044(4) 0.000(6)
    C6 0.050(5) 0.052(5) 0.059(5) 0.008(4) 0.002(4) -0.008(4)
    C13 0.040(3) 0.059(4) 0.045(3) -0.003(4) 0.007(3) 0.007(4)
    C16 0.037(4) 0.051(4) 0.038(4) -0.005(3) 0.008(3) -0.007(3)
    C24 0.077(7) 0.068(7) 0.113(9) 0.015(6) 0.018(7) 0.017(6)
    C12 0.035(4) 0.039(4) 0.051(4) 0.000(3) 0.006(3) -0.002(3)
    C26 0.124(9) 0.104(9) 0.051(5) 0.056(7) 0.031(6) -0.011(6)
    Cl2S 0.0900(15) 0.0893(18) 0.0846(13) -0.0011(16) 0.0246(11) 0.0082(15)
    C1S 0.040(4) 0.059(5) 0.073(5) 0.006(4) -0.002(3) 0.003(4)
    C9 0.043(4) 0.088(6) 0.052(4) 0.011(5) 0.004(3) 0.010(5)
    C8 0.049(4) 0.100(8) 0.056(4) 0.022(5) 0.019(3) 0.010(5)
_geom_special_details
;
 All esds (except the esd in the dihedral angle between two l.s. planes)
 are estimated using the full covariance matrix.  The cell esds are taken
 into account individually in the estimation of esds in distances, angles
 and torsion angles; correlations between esds in cell parameters are only
 used when they are defined by crystal symmetry.  An approximate (isotropic)
 treatment of cell esds is used for estimating esds involving l.s. planes.
;
loop_
    _geom_bond_atom_site_label_1
    _geom_bond_atom_site_label_2
    _geom_bond_site_symmetry_2
    _geom_bond_distance
    _geom_bond_publ_flag
    C7 C8 . 1.405(11) ?
    C7 C6 . 1.424(10) ?
    C7 Fe2 . 2.032(8) ?
    C7 H7 . 0.9300 ?
    C27 C28 . 1.401(14) ?
    C27 C26 . 1.415(13) ?
    C27 Fe1 . 2.033(8) ?
    C27 H27 . 0.9300 ?
    Cl1S C1S . 1.770(7) ?
    Fe1 C26 . 2.007(8) ?
    Fe1 C25 . 2.019(9) ?
    Fe1 C24 . 2.027(10) ?
    Fe1 C23 . 2.030(8) ?
    Fe1 C22 . 2.037(7) ?
    Fe1 C28 . 2.039(8) ?
    Fe1 C20 . 2.043(6) ?
    Fe1 C19 . 2.044(7) ?
    Fe1 C21 . 2.045(7) ?
    Fe2 C3 . 2.020(8) ?
    Fe2 C8 . 2.025(7) ?
    Fe2 C1 . 2.028(7) ?
    Fe2 C6 . 2.029(8) ?
    Fe2 C9 . 2.034(6) ?
    Fe2 C2 . 2.034(7) ?
    Fe2 C4 . 2.034(9) ?
    Fe2 C5 . 2.038(8) ?
    Fe2 C10 . 2.053(7) ?
    C17 O1 . 1.232(8) ?
    C17 C12 . 1.468(8) ?
    C17 C16 . 1.484(8) ?
    C20 C21 . 1.434(9) ?
    C20 C19 . 1.436(9) ?
    C20 H20 . 0.9300 ?
    C21 C22 . 1.402(10) ?
    C21 H21 . 0.9300 ?
    C18 C16 . 1.335(8) ?
    C18 C19 . 1.453(8) ?
    C18 H18 . 0.9300 ?
    C22 C23 . 1.414(9) ?
    C22 H22 . 0.9300 ?
    C11 C12 . 1.346(8) ?
    C11 C10 . 1.458(8) ?
    C11 H11 . 0.9300 ?
    C10 C6 . 1.424(9) ?
    C10 C9 . 1.425(11) ?
    C19 C23 . 1.429(9) ?
    C23 H23 . 0.9300 ?
    C15 C14 . 1.502(8) ?
    C15 C16 . 1.512(8) ?
    C15 H15A . 0.9700 ?
    C15 H15B . 0.9700 ?
    C4 C5 . 1.390(11) ?
    C4 C3 . 1.395(11) ?
    C4 H4 . 0.9300 ?
    C3 C2 . 1.386(13) ?
    C3 H3 . 0.9300 ?
    C14 C13 . 1.524(8) ?
    C14 H14A . 0.9700 ?
    C14 H14B . 0.9700 ?
    C28 C24 . 1.370(14) ?
    C28 H28 . 0.9300 ?
    C2 C1 . 1.388(10) ?
    C2 H2 . 0.9300 ?
    C5 C1 . 1.388(13) ?
    C5 H5 . 0.9300 ?
    C25 C24 . 1.362(13) ?
    C25 C26 . 1.363(13) ?
    C25 H25 . 0.9300 ?
    C1 H1 . 0.9300 ?
    C6 H6 . 0.9300 ?
    C13 C12 . 1.500(9) ?
    C13 H13A . 0.9700 ?
    C13 H13B . 0.9700 ?
    C24 H24 . 0.9300 ?
    C26 H26 . 0.9300 ?
    Cl2S C1S . 1.738(7) ?
    C1S H1S1 . 0.9700 ?
    C1S H1S2 . 0.9700 ?
    C9 C8 . 1.443(9) ?
    C9 H9 . 0.9300 ?
    C8 H8 . 0.9300 ?
loop_
    _geom_angle_atom_site_label_1
    _geom_angle_atom_site_label_2
    _geom_angle_atom_site_label_3
    _geom_angle_site_symmetry_1
    _geom_angle_site_symmetry_3
    _geom_angle
    _geom_angle_publ_flag
    C8 C7 C6 . . 107.1(7) ?
    C8 C7 Fe2 . . 69.5(5) ?
    C6 C7 Fe2 . . 69.4(4) ?
    C8 C7 H7 . . 126.4 ?
    C6 C7 H7 . . 126.4 ?
    Fe2 C7 H7 . . 126.3 ?
    C28 C27 C26 . . 105.5(9) ?
    C28 C27 Fe1 . . 70.1(5) ?
    C26 C27 Fe1 . . 68.5(5) ?
    C28 C27 H27 . . 127.3 ?
    C26 C27 H27 . . 127.3 ?
    Fe1 C27 H27 . . 125.7 ?
    C26 Fe1 C25 . . 39.6(4) ?
    C26 Fe1 C24 . . 66.8(4) ?
    C25 Fe1 C24 . . 39.3(4) ?
    C26 Fe1 C23 . . 123.0(4) ?
    C25 Fe1 C23 . . 157.6(4) ?
    C24 Fe1 C23 . . 161.8(4) ?
    C26 Fe1 C27 . . 41.0(4) ?
    C25 Fe1 C27 . . 67.5(4) ?
    C24 Fe1 C27 . . 67.4(4) ?
    C23 Fe1 C27 . . 108.9(4) ?
    C26 Fe1 C22 . . 110.0(3) ?
    C25 Fe1 C22 . . 122.5(4) ?
    C24 Fe1 C22 . . 155.6(4) ?
    C23 Fe1 C22 . . 40.7(3) ?
    C27 Fe1 C22 . . 127.3(4) ?
    C26 Fe1 C28 . . 67.3(4) ?
    C25 Fe1 C28 . . 66.2(4) ?
    C24 Fe1 C28 . . 39.4(4) ?
    C23 Fe1 C28 . . 126.4(4) ?
    C27 Fe1 C28 . . 40.3(4) ?
    C22 Fe1 C28 . . 164.1(4) ?
    C26 Fe1 C20 . . 161.8(5) ?
    C25 Fe1 C20 . . 124.8(4) ?
    C24 Fe1 C20 . . 106.7(4) ?
    C23 Fe1 C20 . . 68.5(3) ?
    C27 Fe1 C20 . . 154.3(4) ?
    C22 Fe1 C20 . . 68.4(3) ?
    C28 Fe1 C20 . . 119.3(3) ?
    C26 Fe1 C19 . . 156.7(5) ?
    C25 Fe1 C19 . . 160.6(4) ?
    C24 Fe1 C19 . . 123.9(4) ?
    C23 Fe1 C19 . . 41.1(3) ?
    C27 Fe1 C19 . . 119.8(3) ?
    C22 Fe1 C19 . . 69.2(3) ?
    C28 Fe1 C19 . . 106.7(3) ?
    C20 Fe1 C19 . . 41.2(3) ?
    C26 Fe1 C21 . . 126.0(4) ?
    C25 Fe1 C21 . . 108.6(3) ?
    C24 Fe1 C21 . . 120.4(4) ?
    C23 Fe1 C21 . . 68.3(3) ?
    C27 Fe1 C21 . . 163.7(4) ?
    C22 Fe1 C21 . . 40.2(3) ?
    C28 Fe1 C21 . . 154.3(4) ?
    C20 Fe1 C21 . . 41.1(2) ?
    C19 Fe1 C21 . . 69.4(3) ?
    C3 Fe2 C8 . . 109.0(3) ?
    C3 Fe2 C1 . . 67.5(4) ?
    C8 Fe2 C1 . . 171.7(4) ?
    C3 Fe2 C6 . . 147.6(4) ?
    C8 Fe2 C6 . . 68.3(3) ?
    C1 Fe2 C6 . . 110.4(4) ?
    C3 Fe2 C7 . . 115.3(3) ?
    C8 Fe2 C7 . . 40.5(3) ?
    C1 Fe2 C7 . . 133.3(4) ?
    C6 Fe2 C7 . . 41.0(3) ?
    C3 Fe2 C9 . . 132.0(4) ?
    C8 Fe2 C9 . . 41.6(3) ?
    C1 Fe2 C9 . . 146.2(3) ?
    C6 Fe2 C9 . . 68.7(4) ?
    C7 Fe2 C9 . . 69.5(3) ?
    C3 Fe2 C2 . . 40.0(4) ?
    C8 Fe2 C2 . . 132.6(3) ?
    C1 Fe2 C2 . . 40.0(3) ?
    C6 Fe2 C2 . . 116.9(4) ?
    C7 Fe2 C2 . . 110.0(4) ?
    C9 Fe2 C2 . . 171.5(4) ?
    C3 Fe2 C4 . . 40.3(3) ?
    C8 Fe2 C4 . . 115.4(4) ?
    C1 Fe2 C4 . . 67.2(4) ?
    C6 Fe2 C4 . . 171.3(3) ?
    C7 Fe2 C4 . . 146.6(4) ?
    C9 Fe2 C4 . . 108.4(4) ?
    C2 Fe2 C4 . . 67.1(4) ?
    C3 Fe2 C5 . . 67.4(3) ?
    C8 Fe2 C5 . . 146.8(4) ?
    C1 Fe2 C5 . . 39.9(4) ?
    C6 Fe2 C5 . . 133.0(3) ?
    C7 Fe2 C5 . . 172.2(4) ?
    C9 Fe2 C5 . . 114.6(4) ?
    C2 Fe2 C5 . . 67.0(3) ?
    C4 Fe2 C5 . . 39.9(3) ?
    C3 Fe2 C10 . . 170.9(4) ?
    C8 Fe2 C10 . . 69.1(3) ?
    C1 Fe2 C10 . . 115.7(3) ?
    C6 Fe2 C10 . . 40.8(3) ?
    C7 Fe2 C10 . . 69.4(3) ?
    C9 Fe2 C10 . . 40.8(3) ?
    C2 Fe2 C10 . . 147.5(4) ?
    C4 Fe2 C10 . . 131.8(3) ?
    C5 Fe2 C10 . . 109.0(3) ?
    O1 C17 C12 . . 121.2(6) ?
    O1 C17 C16 . . 119.6(6) ?
    C12 C17 C16 . . 119.2(6) ?
    C21 C20 C19 . . 108.3(6) ?
    C21 C20 Fe1 . . 69.5(4) ?
    C19 C20 Fe1 . . 69.5(4) ?
    C21 C20 H20 . . 125.8 ?
    C19 C20 H20 . . 125.8 ?
    Fe1 C20 H20 . . 126.8 ?
    C22 C21 C20 . . 107.9(7) ?
    C22 C21 Fe1 . . 69.6(4) ?
    C20 C21 Fe1 . . 69.4(4) ?
    C22 C21 H21 . . 126.1 ?
    C20 C21 H21 . . 126.1 ?
    Fe1 C21 H21 . . 126.5 ?
    C16 C18 C19 . . 131.9(6) ?
    C16 C18 H18 . . 114.1 ?
    C19 C18 H18 . . 114.1 ?
    C21 C22 C23 . . 108.5(6) ?
    C21 C22 Fe1 . . 70.2(4) ?
    C23 C22 Fe1 . . 69.4(4) ?
    C21 C22 H22 . . 125.7 ?
    C23 C22 H22 . . 125.7 ?
    Fe1 C22 H22 . . 126.3 ?
    C12 C11 C10 . . 131.5(6) ?
    C12 C11 H11 . . 114.2 ?
    C10 C11 H11 . . 114.2 ?
    C6 C10 C9 . . 107.1(6) ?
    C6 C10 C11 . . 122.5(6) ?
    C9 C10 C11 . . 130.3(7) ?
    C6 C10 Fe2 . . 68.7(4) ?
    C9 C10 Fe2 . . 68.9(4) ?
    C11 C10 Fe2 . . 124.6(5) ?
    C23 C19 C20 . . 106.2(6) ?
    C23 C19 C18 . . 123.8(7) ?
    C20 C19 C18 . . 130.0(6) ?
    C23 C19 Fe1 . . 68.9(4) ?
    C20 C19 Fe1 . . 69.4(4) ?
    C18 C19 Fe1 . . 124.2(5) ?
    C22 C23 C19 . . 109.1(7) ?
    C22 C23 Fe1 . . 69.9(4) ?
    C19 C23 Fe1 . . 70.0(4) ?
    C22 C23 H23 . . 125.5 ?
    C19 C23 H23 . . 125.5 ?
    Fe1 C23 H23 . . 126.2 ?
    C14 C15 C16 . . 112.7(6) ?
    C14 C15 H15A . . 109.0 ?
    C16 C15 H15A . . 109.0 ?
    C14 C15 H15B . . 109.0 ?
    C16 C15 H15B . . 109.0 ?
    H15A C15 H15B . . 107.8 ?
    C5 C4 C3 . . 107.9(9) ?
    C5 C4 Fe2 . . 70.2(5) ?
    C3 C4 Fe2 . . 69.3(5) ?
    C5 C4 H4 . . 126.0 ?
    C3 C4 H4 . . 126.0 ?
    Fe2 C4 H4 . . 126.0 ?
    C2 C3 C4 . . 107.8(8) ?
    C2 C3 Fe2 . . 70.5(5) ?
    C4 C3 Fe2 . . 70.4(5) ?
    C2 C3 H3 . . 126.1 ?
    C4 C3 H3 . . 126.1 ?
    Fe2 C3 H3 . . 124.6 ?
    C15 C14 C13 . . 110.2(5) ?
    C15 C14 H14A . . 109.6 ?
    C13 C14 H14A . . 109.6 ?
    C15 C14 H14B . . 109.6 ?
    C13 C14 H14B . . 109.6 ?
    H14A C14 H14B . . 108.1 ?
    C24 C28 C27 . . 108.7(8) ?
    C24 C28 Fe1 . . 69.8(5) ?
    C27 C28 Fe1 . . 69.6(5) ?
    C24 C28 H28 . . 125.6 ?
    C27 C28 H28 . . 125.6 ?
    Fe1 C28 H28 . . 126.4 ?
    C3 C2 C1 . . 108.2(9) ?
    C3 C2 Fe2 . . 69.5(5) ?
    C1 C2 Fe2 . . 69.8(4) ?
    C3 C2 H2 . . 125.9 ?
    C1 C2 H2 . . 125.9 ?
    Fe2 C2 H2 . . 126.4 ?
    C1 C5 C4 . . 107.9(8) ?
    C1 C5 Fe2 . . 69.6(5) ?
    C4 C5 Fe2 . . 69.9(5) ?
    C1 C5 H5 . . 126.0 ?
    C4 C5 H5 . . 126.0 ?
    Fe2 C5 H5 . . 126.0 ?
    C24 C25 C26 . . 109.1(10) ?
    C24 C25 Fe1 . . 70.6(6) ?
    C26 C25 Fe1 . . 69.7(5) ?
    C24 C25 H25 . . 125.4 ?
    C26 C25 H25 . . 125.4 ?
    Fe1 C25 H25 . . 125.8 ?
    C2 C1 C5 . . 108.1(9) ?
    C2 C1 Fe2 . . 70.2(4) ?
    C5 C1 Fe2 . . 70.4(5) ?
    C2 C1 H1 . . 126.0 ?
    C5 C1 H1 . . 126.0 ?
    Fe2 C1 H1 . . 125.0 ?
    C7 C6 C10 . . 109.5(7) ?
    C7 C6 Fe2 . . 69.6(4) ?
    C10 C6 Fe2 . . 70.5(4) ?
    C7 C6 H6 . . 125.3 ?
    C10 C6 H6 . . 125.3 ?
    Fe2 C6 H6 . . 126.2 ?
    C12 C13 C14 . . 110.6(6) ?
    C12 C13 H13A . . 109.5 ?
    C14 C13 H13A . . 109.5 ?
    C12 C13 H13B . . 109.5 ?
    C14 C13 H13B . . 109.5 ?
    H13A C13 H13B . . 108.1 ?
    C18 C16 C17 . . 117.6(6) ?
    C18 C16 C15 . . 122.9(6) ?
    C17 C16 C15 . . 119.5(5) ?
    C25 C24 C28 . . 108.4(9) ?
    C25 C24 Fe1 . . 70.0(6) ?
    C28 C24 Fe1 . . 70.8(6) ?
    C25 C24 H24 . . 125.8 ?
    C28 C24 H24 . . 125.8 ?
    Fe1 C24 H24 . . 125.0 ?
    C11 C12 C17 . . 117.0(6) ?
    C11 C12 C13 . . 124.6(6) ?
    C17 C12 C13 . . 118.4(6) ?
    C25 C26 C27 . . 108.2(9) ?
    C25 C26 Fe1 . . 70.7(5) ?
    C27 C26 Fe1 . . 70.5(5) ?
    C25 C26 H26 . . 125.9 ?
    C27 C26 H26 . . 125.9 ?
    Fe1 C26 H26 . . 124.5 ?
    Cl2S C1S Cl1S . . 111.7(4) ?
    Cl2S C1S H1S1 . . 109.3 ?
    Cl1S C1S H1S1 . . 109.3 ?
    Cl2S C1S H1S2 . . 109.3 ?
    Cl1S C1S H1S2 . . 109.3 ?
    H1S1 C1S H1S2 . . 108.0 ?
    C10 C9 C8 . . 107.4(8) ?
    C10 C9 Fe2 . . 70.3(4) ?
    C8 C9 Fe2 . . 68.9(4) ?
    C10 C9 H9 . . 126.3 ?
    C8 C9 H9 . . 126.3 ?
    Fe2 C9 H9 . . 126.1 ?
    C7 C8 C9 . . 108.9(7) ?
    C7 C8 Fe2 . . 70.0(4) ?
    C9 C8 Fe2 . . 69.5(4) ?
    C7 C8 H8 . . 125.5 ?
    C9 C8 H8 . . 125.5 ?
    Fe2 C8 H8 . . 126.5 ?
loop_
    _geom_torsion_atom_site_label_1
    _geom_torsion_atom_site_label_2
    _geom_torsion_atom_site_label_3
    _geom_torsion_atom_site_label_4
    _geom_torsion_site_symmetry_1
    _geom_torsion_site_symmetry_2
    _geom_torsion_site_symmetry_3
    _geom_torsion_site_symmetry_4
    _geom_torsion
    _geom_torsion_publ_flag
    C28 C27 Fe1 C26 . . . . -116.6(9) ?
    C28 C27 Fe1 C25 . . . . -79.3(7) ?
    C26 C27 Fe1 C25 . . . . 37.3(6) ?
    C28 C27 Fe1 C24 . . . . -36.5(6) ?
    C26 C27 Fe1 C24 . . . . 80.1(7) ?
    C28 C27 Fe1 C23 . . . . 124.4(6) ?
    C26 C27 Fe1 C23 . . . . -119.0(7) ?
    C28 C27 Fe1 C22 . . . . 166.2(6) ?
    C26 C27 Fe1 C22 . . . . -77.2(7) ?
    C26 C27 Fe1 C28 . . . . 116.6(9) ?
    C28 C27 Fe1 C20 . . . . 45.0(11) ?
    C26 C27 Fe1 C20 . . . . 161.6(8) ?
    C28 C27 Fe1 C19 . . . . 80.7(7) ?
    C26 C27 Fe1 C19 . . . . -162.7(6) ?
    C28 C27 Fe1 C21 . . . . -158.5(11) ?
    C26 C27 Fe1 C21 . . . . -41.9(15) ?
    C8 C7 Fe2 C3 . . . . -90.0(5) ?
    C6 C7 Fe2 C3 . . . . 151.5(5) ?
    C6 C7 Fe2 C8 . . . . -118.5(6) ?
    C8 C7 Fe2 C1 . . . . -172.1(5) ?
    C6 C7 Fe2 C1 . . . . 69.4(6) ?
    C8 C7 Fe2 C6 . . . . 118.5(6) ?
    C8 C7 Fe2 C9 . . . . 37.8(4) ?
    C6 C7 Fe2 C9 . . . . -80.7(5) ?
    C8 C7 Fe2 C2 . . . . -133.2(5) ?
    C6 C7 Fe2 C2 . . . . 108.4(5) ?
    C8 C7 Fe2 C4 . . . . -54.8(8) ?
    C6 C7 Fe2 C4 . . . . -173.2(6) ?
    C8 C7 Fe2 C5 . . . . 161(2) ?
    C6 C7 Fe2 C5 . . . . 43(3) ?
    C8 C7 Fe2 C10 . . . . 81.5(5) ?
    C6 C7 Fe2 C10 . . . . -37.0(4) ?
    C26 Fe1 C20 C21 . . . . -51.3(13) ?
    C25 Fe1 C20 C21 . . . . -78.2(6) ?
    C24 Fe1 C20 C21 . . . . -117.4(6) ?
    C23 Fe1 C20 C21 . . . . 81.2(5) ?
    C27 Fe1 C20 C21 . . . . 170.2(8) ?
    C22 Fe1 C20 C21 . . . . 37.2(5) ?
    C28 Fe1 C20 C21 . . . . -158.2(6) ?
    C19 Fe1 C20 C21 . . . . 119.9(7) ?
    C26 Fe1 C20 C19 . . . . -171.2(10) ?
    C25 Fe1 C20 C19 . . . . 161.9(5) ?
    C24 Fe1 C20 C19 . . . . 122.7(5) ?
    C23 Fe1 C20 C19 . . . . -38.7(4) ?
    C27 Fe1 C20 C19 . . . . 50.3(10) ?
    C22 Fe1 C20 C19 . . . . -82.6(5) ?
    C28 Fe1 C20 C19 . . . . 81.9(6) ?
    C21 Fe1 C20 C19 . . . . -119.9(7) ?
    C19 C20 C21 C22 . . . . -0.4(8) ?
    Fe1 C20 C21 C22 . . . . -59.2(5) ?
    C19 C20 C21 Fe1 . . . . 58.8(5) ?
    C26 Fe1 C21 C22 . . . . -78.3(6) ?
    C25 Fe1 C21 C22 . . . . -118.7(5) ?
    C24 Fe1 C21 C22 . . . . -160.3(5) ?
    C23 Fe1 C21 C22 . . . . 37.6(4) ?
    C27 Fe1 C21 C22 . . . . -45.5(14) ?
    C28 Fe1 C21 C22 . . . . 167.6(8) ?
    C20 Fe1 C21 C22 . . . . 119.3(7) ?
    C19 Fe1 C21 C22 . . . . 81.7(5) ?
    C26 Fe1 C21 C20 . . . . 162.4(6) ?
    C25 Fe1 C21 C20 . . . . 122.0(6) ?
    C24 Fe1 C21 C20 . . . . 80.4(6) ?
    C23 Fe1 C21 C20 . . . . -81.7(5) ?
    C27 Fe1 C21 C20 . . . . -164.8(11) ?
    C22 Fe1 C21 C20 . . . . -119.3(7) ?
    C28 Fe1 C21 C20 . . . . 48.3(10) ?
    C19 Fe1 C21 C20 . . . . -37.6(5) ?
    C20 C21 C22 C23 . . . . 0.1(8) ?
    Fe1 C21 C22 C23 . . . . -59.0(5) ?
    C20 C21 C22 Fe1 . . . . 59.0(5) ?
    C26 Fe1 C22 C21 . . . . 122.5(6) ?
    C25 Fe1 C22 C21 . . . . 80.3(6) ?
    C24 Fe1 C22 C21 . . . . 44.8(10) ?
    C23 Fe1 C22 C21 . . . . -119.7(6) ?
    C27 Fe1 C22 C21 . . . . 165.4(5) ?
    C28 Fe1 C22 C21 . . . . -160.2(10) ?
    C20 Fe1 C22 C21 . . . . -38.1(4) ?
    C19 Fe1 C22 C21 . . . . -82.3(4) ?
    C26 Fe1 C22 C23 . . . . -117.8(6) ?
    C25 Fe1 C22 C23 . . . . -160.0(5) ?
    C24 Fe1 C22 C23 . . . . 164.5(8) ?
    C27 Fe1 C22 C23 . . . . -74.8(6) ?
    C28 Fe1 C22 C23 . . . . -40.5(12) ?
    C20 Fe1 C22 C23 . . . . 81.7(4) ?
    C19 Fe1 C22 C23 . . . . 37.4(4) ?
    C21 Fe1 C22 C23 . . . . 119.7(6) ?
    C12 C11 C10 C6 . . . . -164.4(7) ?
    C12 C11 C10 C9 . . . . 19.8(12) ?
    C12 C11 C10 Fe2 . . . . 110.4(7) ?
    C3 Fe2 C10 C6 . . . . 159.9(17) ?
    C8 Fe2 C10 C6 . . . . 80.6(5) ?
    C1 Fe2 C10 C6 . . . . -92.0(5) ?
    C7 Fe2 C10 C6 . . . . 37.1(4) ?
    C9 Fe2 C10 C6 . . . . 119.3(6) ?
    C2 Fe2 C10 C6 . . . . -58.0(7) ?
    C4 Fe2 C10 C6 . . . . -173.5(5) ?
    C5 Fe2 C10 C6 . . . . -134.8(5) ?
    C3 Fe2 C10 C9 . . . . 41(2) ?
    C8 Fe2 C10 C9 . . . . -38.6(5) ?
    C1 Fe2 C10 C9 . . . . 148.7(5) ?
    C6 Fe2 C10 C9 . . . . -119.3(6) ?
    C7 Fe2 C10 C9 . . . . -82.1(5) ?
    C2 Fe2 C10 C9 . . . . -177.2(6) ?
    C4 Fe2 C10 C9 . . . . 67.2(6) ?
    C5 Fe2 C10 C9 . . . . 106.0(5) ?
    C3 Fe2 C10 C11 . . . . -84.5(19) ?
    C8 Fe2 C10 C11 . . . . -163.8(7) ?
    C1 Fe2 C10 C11 . . . . 23.6(8) ?
    C6 Fe2 C10 C11 . . . . 115.6(8) ?
    C7 Fe2 C10 C11 . . . . 152.7(7) ?
    C9 Fe2 C10 C11 . . . . -125.2(8) ?
    C2 Fe2 C10 C11 . . . . 57.6(9) ?
    C4 Fe2 C10 C11 . . . . -57.9(8) ?
    C5 Fe2 C10 C11 . . . . -19.2(7) ?
    C21 C20 C19 C23 . . . . 0.6(8) ?
    Fe1 C20 C19 C23 . . . . 59.4(5) ?
    C21 C20 C19 C18 . . . . -176.8(7) ?
    Fe1 C20 C19 C18 . . . . -118.0(7) ?
    C21 C20 C19 Fe1 . . . . -58.8(5) ?
    C16 C18 C19 C23 . . . . 167.6(7) ?
    C16 C18 C19 C20 . . . . -15.4(13) ?
    C16 C18 C19 Fe1 . . . . -106.3(8) ?
    C26 Fe1 C19 C23 . . . . 55.4(10) ?
    C25 Fe1 C19 C23 . . . . -167.8(9) ?
    C24 Fe1 C19 C23 . . . . 166.3(5) ?
    C27 Fe1 C19 C23 . . . . 84.9(6) ?
    C22 Fe1 C19 C23 . . . . -37.1(4) ?
    C28 Fe1 C19 C23 . . . . 126.7(6) ?
    C20 Fe1 C19 C23 . . . . -117.7(6) ?
    C21 Fe1 C19 C23 . . . . -80.2(4) ?
    C26 Fe1 C19 C20 . . . . 173.0(8) ?
    C25 Fe1 C19 C20 . . . . -50.1(11) ?
    C24 Fe1 C19 C20 . . . . -76.0(5) ?
    C23 Fe1 C19 C20 . . . . 117.7(6) ?
    C27 Fe1 C19 C20 . . . . -157.4(5) ?
    C22 Fe1 C19 C20 . . . . 80.6(4) ?
    C28 Fe1 C19 C20 . . . . -115.7(5) ?
    C21 Fe1 C19 C20 . . . . 37.5(4) ?
    C26 Fe1 C19 C18 . . . . -61.9(11) ?
    C25 Fe1 C19 C18 . . . . 74.9(12) ?
    C24 Fe1 C19 C18 . . . . 49.0(8) ?
    C23 Fe1 C19 C18 . . . . -117.3(8) ?
    C27 Fe1 C19 C18 . . . . -32.4(8) ?
    C22 Fe1 C19 C18 . . . . -154.4(7) ?
    C28 Fe1 C19 C18 . . . . 9.4(7) ?
    C20 Fe1 C19 C18 . . . . 125.0(8) ?
    C21 Fe1 C19 C18 . . . . 162.5(7) ?
    C21 C22 C23 C19 . . . . 0.3(8) ?
    Fe1 C22 C23 C19 . . . . -59.2(5) ?
    C21 C22 C23 Fe1 . . . . 59.5(5) ?
    C20 C19 C23 C22 . . . . -0.5(8) ?
    C18 C19 C23 C22 . . . . 177.0(6) ?
    Fe1 C19 C23 C22 . . . . 59.1(5) ?
    C20 C19 C23 Fe1 . . . . -59.7(5) ?
    C18 C19 C23 Fe1 . . . . 117.9(7) ?
    C26 Fe1 C23 C22 . . . . 82.5(6) ?
    C25 Fe1 C23 C22 . . . . 49.1(10) ?
    C24 Fe1 C23 C22 . . . . -159.3(11) ?
    C27 Fe1 C23 C22 . . . . 125.8(5) ?
    C28 Fe1 C23 C22 . . . . 167.2(5) ?
    C20 Fe1 C23 C22 . . . . -81.5(4) ?
    C19 Fe1 C23 C22 . . . . -120.3(6) ?
    C21 Fe1 C23 C22 . . . . -37.1(4) ?
    C26 Fe1 C23 C19 . . . . -157.2(5) ?
    C25 Fe1 C23 C19 . . . . 169.4(8) ?
    C24 Fe1 C23 C19 . . . . -39.0(13) ?
    C27 Fe1 C23 C19 . . . . -114.0(5) ?
    C22 Fe1 C23 C19 . . . . 120.3(6) ?
    C28 Fe1 C23 C19 . . . . -72.5(6) ?
    C20 Fe1 C23 C19 . . . . 38.8(4) ?
    C21 Fe1 C23 C19 . . . . 83.2(4) ?
    C3 Fe2 C4 C5 . . . . -119.1(8) ?
    C8 Fe2 C4 C5 . . . . 151.1(6) ?
    C1 Fe2 C4 C5 . . . . -37.5(5) ?
    C6 Fe2 C4 C5 . . . . 38(3) ?
    C7 Fe2 C4 C5 . . . . -172.9(6) ?
    C9 Fe2 C4 C5 . . . . 106.7(6) ?
    C2 Fe2 C4 C5 . . . . -81.0(6) ?
    C10 Fe2 C4 C5 . . . . 67.2(7) ?
    C8 Fe2 C4 C3 . . . . -89.8(6) ?
    C1 Fe2 C4 C3 . . . . 81.6(6) ?
    C6 Fe2 C4 C3 . . . . 157(2) ?
    C7 Fe2 C4 C3 . . . . -53.9(9) ?
    C9 Fe2 C4 C3 . . . . -134.3(5) ?
    C2 Fe2 C4 C3 . . . . 38.0(5) ?
    C5 Fe2 C4 C3 . . . . 119.1(8) ?
    C10 Fe2 C4 C3 . . . . -173.7(5) ?
    C5 C4 C3 C2 . . . . -1.1(10) ?
    Fe2 C4 C3 C2 . . . . -60.9(6) ?
    C5 C4 C3 Fe2 . . . . 59.9(6) ?
    C8 Fe2 C3 C2 . . . . -134.8(5) ?
    C1 Fe2 C3 C2 . . . . 37.2(6) ?
    C6 Fe2 C3 C2 . . . . -55.6(8) ?
    C7 Fe2 C3 C2 . . . . -91.4(6) ?
    C9 Fe2 C3 C2 . . . . -175.9(5) ?
    C4 Fe2 C3 C2 . . . . 118.0(7) ?
    C5 Fe2 C3 C2 . . . . 80.6(6) ?
    C10 Fe2 C3 C2 . . . . 149.1(17) ?
    C8 Fe2 C3 C4 . . . . 107.2(6) ?
    C1 Fe2 C3 C4 . . . . -80.8(6) ?
    C6 Fe2 C3 C4 . . . . -173.7(6) ?
    C7 Fe2 C3 C4 . . . . 150.6(5) ?
    C9 Fe2 C3 C4 . . . . 66.1(6) ?
    C2 Fe2 C3 C4 . . . . -118.0(7) ?
    C5 Fe2 C3 C4 . . . . -37.4(5) ?
    C10 Fe2 C3 C4 . . . . 31(2) ?
    C16 C15 C14 C13 . . . . -53.7(9) ?
    C26 C27 C28 C24 . . . . -0.6(11) ?
    Fe1 C27 C28 C24 . . . . 59.1(7) ?
    C26 C27 C28 Fe1 . . . . -59.7(6) ?
    C26 Fe1 C28 C24 . . . . -80.5(7) ?
    C25 Fe1 C28 C24 . . . . -37.3(6) ?
    C23 Fe1 C28 C24 . . . . 164.3(5) ?
    C27 Fe1 C28 C24 . . . . -120.0(8) ?
    C22 Fe1 C28 C24 . . . . -164.0(10) ?
    C20 Fe1 C28 C24 . . . . 80.5(6) ?
    C19 Fe1 C28 C24 . . . . 123.4(6) ?
    C21 Fe1 C28 C24 . . . . 46.2(10) ?
    C26 Fe1 C28 C27 . . . . 39.5(6) ?
    C25 Fe1 C28 C27 . . . . 82.7(6) ?
    C24 Fe1 C28 C27 . . . . 120.0(8) ?
    C23 Fe1 C28 C27 . . . . -75.7(6) ?
    C22 Fe1 C28 C27 . . . . -44.0(13) ?
    C20 Fe1 C28 C27 . . . . -159.5(6) ?
    C19 Fe1 C28 C27 . . . . -116.6(6) ?
    C21 Fe1 C28 C27 . . . . 166.3(7) ?
    C4 C3 C2 C1 . . . . 1.6(10) ?
    Fe2 C3 C2 C1 . . . . -59.2(7) ?
    C4 C3 C2 Fe2 . . . . 60.9(6) ?
    C8 Fe2 C2 C3 . . . . 65.8(8) ?
    C1 Fe2 C2 C3 . . . . -119.6(10) ?
    C6 Fe2 C2 C3 . . . . 150.2(5) ?
    C7 Fe2 C2 C3 . . . . 105.9(6) ?
    C9 Fe2 C2 C3 . . . . 21(3) ?
    C4 Fe2 C2 C3 . . . . -38.3(5) ?
    C5 Fe2 C2 C3 . . . . -81.8(6) ?
    C10 Fe2 C2 C3 . . . . -171.3(6) ?
    C3 Fe2 C2 C1 . . . . 119.6(10) ?
    C8 Fe2 C2 C1 . . . . -174.6(7) ?
    C6 Fe2 C2 C1 . . . . -90.2(7) ?
    C7 Fe2 C2 C1 . . . . -134.5(7) ?
    C9 Fe2 C2 C1 . . . . 141(2) ?
    C4 Fe2 C2 C1 . . . . 81.3(7) ?
    C5 Fe2 C2 C1 . . . . 37.8(7) ?
    C10 Fe2 C2 C1 . . . . -51.7(10) ?
    C3 C4 C5 C1 . . . . 0.2(10) ?
    Fe2 C4 C5 C1 . . . . 59.4(6) ?
    C3 C4 C5 Fe2 . . . . -59.3(6) ?
    C3 Fe2 C5 C1 . . . . -81.4(6) ?
    C8 Fe2 C5 C1 . . . . -171.9(6) ?
    C6 Fe2 C5 C1 . . . . 68.2(7) ?
    C7 Fe2 C5 C1 . . . . 31(3) ?
    C9 Fe2 C5 C1 . . . . 151.3(5) ?
    C2 Fe2 C5 C1 . . . . -37.8(6) ?
    C4 Fe2 C5 C1 . . . . -119.1(8) ?
    C10 Fe2 C5 C1 . . . . 107.6(6) ?
    C3 Fe2 C5 C4 . . . . 37.7(6) ?
    C8 Fe2 C5 C4 . . . . -52.8(9) ?
    C1 Fe2 C5 C4 . . . . 119.1(8) ?
    C6 Fe2 C5 C4 . . . . -172.7(6) ?
    C7 Fe2 C5 C4 . . . . 150(2) ?
    C9 Fe2 C5 C4 . . . . -89.6(6) ?
    C2 Fe2 C5 C4 . . . . 81.3(6) ?
    C10 Fe2 C5 C4 . . . . -133.3(6) ?
    C26 Fe1 C25 C24 . . . . 120.0(9) ?
    C23 Fe1 C25 C24 . . . . 166.5(8) ?
    C27 Fe1 C25 C24 . . . . 81.3(7) ?
    C22 Fe1 C25 C24 . . . . -157.7(6) ?
    C28 Fe1 C25 C24 . . . . 37.4(6) ?
    C20 Fe1 C25 C24 . . . . -72.8(7) ?
    C19 Fe1 C25 C24 . . . . -34.9(13) ?
    C21 Fe1 C25 C24 . . . . -115.6(6) ?
    C24 Fe1 C25 C26 . . . . -120.0(9) ?
    C23 Fe1 C25 C26 . . . . 46.5(11) ?
    C27 Fe1 C25 C26 . . . . -38.7(6) ?
    C22 Fe1 C25 C26 . . . . 82.3(7) ?
    C28 Fe1 C25 C26 . . . . -82.6(7) ?
    C20 Fe1 C25 C26 . . . . 167.2(6) ?
    C19 Fe1 C25 C26 . . . . -154.9(9) ?
    C21 Fe1 C25 C26 . . . . 124.4(6) ?
    C3 C2 C1 C5 . . . . -1.5(11) ?
    Fe2 C2 C1 C5 . . . . -60.6(6) ?
    C3 C2 C1 Fe2 . . . . 59.0(6) ?
    C4 C5 C1 C2 . . . . 0.8(11) ?
    Fe2 C5 C1 C2 . . . . 60.4(6) ?
    C4 C5 C1 Fe2 . . . . -59.6(6) ?
    C3 Fe2 C1 C2 . . . . -37.2(7) ?
    C8 Fe2 C1 C2 . . . . 29(3) ?
    C6 Fe2 C1 C2 . . . . 107.9(7) ?
    C7 Fe2 C1 C2 . . . . 67.0(9) ?
    C9 Fe2 C1 C2 . . . . -170.3(8) ?
    C4 Fe2 C1 C2 . . . . -81.0(7) ?
    C5 Fe2 C1 C2 . . . . -118.5(10) ?
    C10 Fe2 C1 C2 . . . . 152.1(7) ?
    C3 Fe2 C1 C5 . . . . 81.3(6) ?
    C8 Fe2 C1 C5 . . . . 147(3) ?
    C6 Fe2 C1 C5 . . . . -133.6(5) ?
    C7 Fe2 C1 C5 . . . . -174.5(5) ?
    C9 Fe2 C1 C5 . . . . -51.7(10) ?
    C2 Fe2 C1 C5 . . . . 118.5(10) ?
    C4 Fe2 C1 C5 . . . . 37.5(6) ?
    C10 Fe2 C1 C5 . . . . -89.4(6) ?
    C8 C7 C6 C10 . . . . -0.1(8) ?
    Fe2 C7 C6 C10 . . . . 59.4(5) ?
    C8 C7 C6 Fe2 . . . . -59.5(5) ?
    C9 C10 C6 C7 . . . . -0.5(8) ?
    C11 C10 C6 C7 . . . . -177.1(6) ?
    Fe2 C10 C6 C7 . . . . -58.8(5) ?
    C9 C10 C6 Fe2 . . . . 58.4(5) ?
    C11 C10 C6 Fe2 . . . . -118.3(6) ?
    C3 Fe2 C6 C7 . . . . -53.6(8) ?
    C8 Fe2 C6 C7 . . . . 37.9(4) ?
    C1 Fe2 C6 C7 . . . . -133.4(5) ?
    C9 Fe2 C6 C7 . . . . 82.9(5) ?
    C2 Fe2 C6 C7 . . . . -90.1(5) ?
    C4 Fe2 C6 C7 . . . . 155(2) ?
    C5 Fe2 C6 C7 . . . . -172.8(5) ?
    C10 Fe2 C6 C7 . . . . 120.6(6) ?
    C3 Fe2 C6 C10 . . . . -174.2(5) ?
    C8 Fe2 C6 C10 . . . . -82.7(5) ?
    C1 Fe2 C6 C10 . . . . 106.1(5) ?
    C7 Fe2 C6 C10 . . . . -120.6(6) ?
    C9 Fe2 C6 C10 . . . . -37.7(4) ?
    C2 Fe2 C6 C10 . . . . 149.3(4) ?
    C4 Fe2 C6 C10 . . . . 34(3) ?
    C5 Fe2 C6 C10 . . . . 66.6(6) ?
    C15 C14 C13 C12 . . . . 61.5(8) ?
    C19 C18 C16 C17 . . . . -179.7(7) ?
    C19 C18 C16 C15 . . . . -0.7(11) ?
    O1 C17 C16 C18 . . . . 3.0(10) ?
    C12 C17 C16 C18 . . . . -177.3(6) ?
    O1 C17 C16 C15 . . . . -176.0(7) ?
    C12 C17 C16 C15 . . . . 3.7(9) ?
    C14 C15 C16 C18 . . . . -157.5(6) ?
    C14 C15 C16 C17 . . . . 21.4(9) ?
    C26 C25 C24 C28 . . . . -1.3(12) ?
    Fe1 C25 C24 C28 . . . . -60.6(7) ?
    C26 C25 C24 Fe1 . . . . 59.3(7) ?
    C27 C28 C24 C25 . . . . 1.2(12) ?
    Fe1 C28 C24 C25 . . . . 60.2(7) ?
    C27 C28 C24 Fe1 . . . . -59.0(7) ?
    C26 Fe1 C24 C25 . . . . -36.9(6) ?
    C23 Fe1 C24 C25 . . . . -163.3(10) ?
    C27 Fe1 C24 C25 . . . . -81.6(6) ?
    C22 Fe1 C24 C25 . . . . 50.6(11) ?
    C28 Fe1 C24 C25 . . . . -118.9(8) ?
    C20 Fe1 C24 C25 . . . . 125.0(6) ?
    C19 Fe1 C24 C25 . . . . 166.8(6) ?
    C21 Fe1 C24 C25 . . . . 82.4(7) ?
    C26 Fe1 C24 C28 . . . . 82.0(6) ?
    C25 Fe1 C24 C28 . . . . 118.9(8) ?
    C23 Fe1 C24 C28 . . . . -44.4(14) ?
    C27 Fe1 C24 C28 . . . . 37.3(5) ?
    C22 Fe1 C24 C28 . . . . 169.5(6) ?
    C20 Fe1 C24 C28 . . . . -116.1(6) ?
    C19 Fe1 C24 C28 . . . . -74.3(6) ?
    C21 Fe1 C24 C28 . . . . -158.7(5) ?
    C10 C11 C12 C17 . . . . 179.1(7) ?
    C10 C11 C12 C13 . . . . -1.6(11) ?
    O1 C17 C12 C11 . . . . 3.6(10) ?
    C16 C17 C12 C11 . . . . -176.1(6) ?
    O1 C17 C12 C13 . . . . -175.7(7) ?
    C16 C17 C12 C13 . . . . 4.5(9) ?
    C14 C13 C12 C11 . . . . 144.0(6) ?
    C14 C13 C12 C17 . . . . -36.7(8) ?
    C24 C25 C26 C27 . . . . 0.9(11) ?
    Fe1 C25 C26 C27 . . . . 60.8(6) ?
    C24 C25 C26 Fe1 . . . . -59.9(7) ?
    C28 C27 C26 C25 . . . . -0.2(10) ?
    Fe1 C27 C26 C25 . . . . -60.9(6) ?
    C28 C27 C26 Fe1 . . . . 60.7(6) ?
    C24 Fe1 C26 C25 . . . . 36.7(6) ?
    C23 Fe1 C26 C25 . . . . -160.7(6) ?
    C27 Fe1 C26 C25 . . . . 118.4(9) ?
    C22 Fe1 C26 C25 . . . . -117.2(6) ?
    C28 Fe1 C26 C25 . . . . 79.6(7) ?
    C20 Fe1 C26 C25 . . . . -35.7(14) ?
    C19 Fe1 C26 C25 . . . . 159.1(8) ?
    C21 Fe1 C26 C25 . . . . -75.0(7) ?
    C25 Fe1 C26 C27 . . . . -118.4(9) ?
    C24 Fe1 C26 C27 . . . . -81.7(6) ?
    C23 Fe1 C26 C27 . . . . 80.9(7) ?
    C22 Fe1 C26 C27 . . . . 124.4(6) ?
    C28 Fe1 C26 C27 . . . . -38.8(6) ?
    C20 Fe1 C26 C27 . . . . -154.1(10) ?
    C19 Fe1 C26 C27 . . . . 40.7(12) ?
    C21 Fe1 C26 C27 . . . . 166.6(6) ?
    C6 C10 C9 C8 . . . . 0.9(8) ?
    C11 C10 C9 C8 . . . . 177.1(7) ?
    Fe2 C10 C9 C8 . . . . 59.1(5) ?
    C6 C10 C9 Fe2 . . . . -58.2(5) ?
    C11 C10 C9 Fe2 . . . . 118.0(7) ?
    C3 Fe2 C9 C10 . . . . -172.0(5) ?
    C8 Fe2 C9 C10 . . . . 118.6(8) ?
    C1 Fe2 C9 C10 . . . . -57.3(10) ?
    C6 Fe2 C9 C10 . . . . 37.8(4) ?
    C7 Fe2 C9 C10 . . . . 81.8(5) ?
    C2 Fe2 C9 C10 . . . . 170(2) ?
    C4 Fe2 C9 C10 . . . . -133.5(5) ?
    C5 Fe2 C9 C10 . . . . -91.0(6) ?
    C3 Fe2 C9 C8 . . . . 69.3(7) ?
    C1 Fe2 C9 C8 . . . . -176.0(8) ?
    C6 Fe2 C9 C8 . . . . -80.9(6) ?
    C7 Fe2 C9 C8 . . . . -36.8(5) ?
    C2 Fe2 C9 C8 . . . . 51(3) ?
    C4 Fe2 C9 C8 . . . . 107.8(6) ?
    C5 Fe2 C9 C8 . . . . 150.4(6) ?
    C10 Fe2 C9 C8 . . . . -118.6(8) ?
    C6 C7 C8 C9 . . . . 0.6(9) ?
    Fe2 C7 C8 C9 . . . . -58.8(5) ?
    C6 C7 C8 Fe2 . . . . 59.4(5) ?
    C10 C9 C8 C7 . . . . -0.9(9) ?
    Fe2 C9 C8 C7 . . . . 59.1(5) ?
    C10 C9 C8 Fe2 . . . . -60.0(5) ?
    C3 Fe2 C8 C7 . . . . 107.1(5) ?
    C1 Fe2 C8 C7 . . . . 44(3) ?
    C6 Fe2 C8 C7 . . . . -38.4(4) ?
    C9 Fe2 C8 C7 . . . . -120.3(7) ?
    C2 Fe2 C8 C7 . . . . 68.8(7) ?
    C4 Fe2 C8 C7 . . . . 150.2(5) ?
    C5 Fe2 C8 C7 . . . . -175.4(6) ?
    C10 Fe2 C8 C7 . . . . -82.4(5) ?
    C3 Fe2 C8 C9 . . . . -132.7(6) ?
    C1 Fe2 C8 C9 . . . . 164(3) ?
    C6 Fe2 C8 C9 . . . . 81.9(6) ?
    C7 Fe2 C8 C9 . . . . 120.3(7) ?
    C2 Fe2 C8 C9 . . . . -171.0(7) ?
    C4 Fe2 C8 C9 . . . . -89.5(6) ?
    C5 Fe2 C8 C9 . . . . -55.1(9) ?
    C10 Fe2 C8 C9 . . . . 37.9(5) ?
loop_
    _geom_hbond_atom_site_label_D
    _geom_hbond_atom_site_label_H
    _geom_hbond_atom_site_label_A
    _geom_hbond_site_symmetry_A
    _geom_hbond_distance_DH
    _geom_hbond_distance_HA
    _geom_hbond_distance_DA
    _geom_hbond_angle_DHA
    C1S H1S1 O1 . 0.97 2.46 3.210(9) 133
    C1S H1S2 O1 2_746 0.97 2.25 3.098(9) 145
data_global
_journal_date_recd_electronic     2012-05-18
_journal_date_accepted     2012-07-06
_journal_name_full     'Acta Crystallographica, Section E'
_journal_year     2012
_journal_volume     68
_journal_issue      8
_journal_page_first     m1064
_journal_page_last     m1064
_journal_paper_category     QM
_journal_paper_doi     10.1107/S1600536812030899
_journal_coeditor_code     HB6805
_publ_contact_author_name     'Shi-Jia Long'
_publ_contact_author_address
;
College of Chemistry and Chemical Engineering
Northwest Normal University
Lanzhou 730070
People's Republic of China
;
_publ_contact_author_email     longsjtsu@yahoo.com.cn
_publ_contact_author_fax     '86-0931--7971989'
_publ_contact_author_phone     '86-0931--7971989'
_publ_section_title
;
(2<i>E</i>,6<i>E</i>)-2,6-Bis(ferrocenylmethylidene)cyclohexanone
dichloromethane monosolvate
;
loop_
    _publ_author_name
    _publ_author_address
    'Long, Shi-Jia'
;
College of Chemistry and Chemical Engineering
Northwest Normal University
Lanzhou 730070
People's Republic of China
College of Life Science and Chemistry
Tianshui Normal University
Tianshui 741001
People's Republic of China
;
    'Yang, Wu'
;
College of Chemistry and Chemical Engineering
Northwest Normal University
Lanzhou 730070
People's Republic of China
;
    'Liu, Yong-Hong'
;
College of Chemistry and Chemical Engineering
Yangzhou University
Yangzhou 225002
People's Republic of China
;
