# Supplementary material for: (2E,6E)-2,6-Bis(ferrocenyl­methyl­idene)cyclo­hexa­none dichloro­methane monosolvate
Source: Acta Crystallogr Sect E Struct Rep Online. 2012 Jul 14;68(Pt 8):m1064. doi: 10.1107/S1600536812030899 (PMC3414127; doi:10.1107/S1600536812030899)
Supplement: Supplementary file 2 [file e-68-m1064-Isup2.hkl]

# 
# h,k,l, Fc-squared, Fo-squared, sigma(Fo-squared) and status flag 
# 
data_I
_shelx_title ' test_0m in P2(1)' 
_shelx_refln_list_code          4 
_shelx_F_calc_maximum      185.36 
_exptl_crystal_F_000       592.00 
_reflns_d_resolution_high  0.8409 
 
loop_ 
 _symmetry_equiv_pos_as_xyz 
 'x, y, z' 
 '-x, y+1/2, -z' 
 
_cell_length_a     9.4168 
_cell_length_b     9.3301 
_cell_length_c    14.4489 
_cell_angle_alpha  90.000 
_cell_angle_beta  100.127 
_cell_angle_gamma  90.000 
 
_shelx_F_squared_multiplier     1.000 
 
loop_ 
 _refln_index_h 
 _refln_index_k 
 _refln_index_l 
 _refln_F_squared_calc 
 _refln_F_squared_meas 
 _refln_F_squared_sigma 
 _refln_observed_status 
   1 -11   0        5.82        0.00     21.32 o 
   0 -10   0      151.81      213.52     41.56 o 
   1 -10   0       60.85       74.23     22.29 o 
   2 -10   0      235.24      235.65     30.70 o 
   3 -10   0        8.44        9.62     27.53 o 
   4 -10   0       86.59       87.40     36.65 o 
   1  -9   0       18.01        5.98     14.75 o 
   2  -9   0       31.80       42.57     18.16 o 
   3  -9   0       54.58       31.16     25.82 o 
   4  -9   0       98.89      122.27     36.61 o 
   5  -9   0       16.00        0.68     24.79 o 
   6  -9   0       22.47        0.00     28.03 o 
   0  -8   0      826.27      860.11     60.80 o 
   1  -8   0       22.75        0.00     13.28 o 
   2  -8   0      395.97      468.97     42.44 o 
   3  -8   0      178.60      189.09     33.27 o 
   4  -8   0      317.87      370.63     44.73 o 
   5  -8   0       56.15       62.26     29.95 o 
   6  -8   0      102.00      107.28     35.58 o 
   7  -8   0       13.14        0.00     26.75 o 
   1  -7   0      114.52      120.54     18.55 o 
   2  -7   0        7.57        0.00     12.97 o 
   3  -7   0       59.58      111.80     27.10 o 
   4  -7   0       36.15       67.42     25.50 o 
   5  -7   0      256.54      230.33     39.75 o 
   6  -7   0        4.27        5.31     12.21 o 
   7  -7   0      111.20      136.25     29.06 o 
   8  -7   0       68.44       81.63     21.95 o 
   0  -6   0     5650.44     4799.02    184.64 o 
   1  -6   0      723.46      686.80     32.80 o 
   2  -6   0     1597.74     1455.90     39.28 o 
   3  -6   0      242.83      264.12     18.47 o 
   4  -6   0      502.29      530.00     27.06 o 
   5  -6   0      286.46      217.01     79.91 o 
   6  -6   0      734.50      699.74     37.43 o 
   7  -6   0       77.96       96.71     20.55 o 
   8  -6   0       37.65       48.13     47.30 o 
   9  -6   0       16.56       18.54     19.93 o 
   1  -5   0       79.73       78.74      7.87 o 
   2  -5   0      498.77      475.63     18.06 o 
   3  -5   0      295.14      338.61     19.63 o 
   4  -5   0      111.57      184.25     30.24 o 
   5  -5   0      656.45      676.36     35.51 o 
   6  -5   0      102.85       76.82     19.04 o 
   7  -5   0      559.79      572.33     36.43 o 
   8  -5   0       68.01       54.54     45.14 o 
   9  -5   0      206.29      194.57     28.13 o 
   0  -4   0     5638.74     4798.04    114.76 o 
   1  -4   0      714.23      641.83     20.84 o 
   2  -4   0     4810.92     4394.24    199.70 o 
   3  -4   0      241.46      193.90     25.11 o 
   4  -4   0     4339.20     4240.22    112.49 o 
   5  -4   0      391.58      377.55     20.62 o 
   6  -4   0      228.60      254.30     32.30 o 
   7  -4   0      161.81      168.43     31.34 o 
   8  -4   0      341.76      264.53     39.04 o 
   9  -4   0       82.45       50.79     29.60 o 
  10  -4   0       31.44       37.11     29.10 o 
   1  -3   0     3019.47     2724.94     56.05 o 
   2  -3   0      404.59      384.64     17.09 o 
   3  -3   0      272.48      261.07     13.44 o 
   4  -3   0      461.77      468.88     23.38 o 
   5  -3   0      620.17      670.31     36.67 o 
   6  -3   0      233.12      269.08     22.37 o 
   7  -3   0     1160.75     1258.48     48.13 o 
   8  -3   0       22.93       16.55     14.07 o 
   9  -3   0      473.90      529.62     52.18 o 
  10  -3   0       37.48       36.22     30.27 o 
   0  -2   0    19763.91    17852.50    402.17 o 
   1  -2   0      615.97      568.05     13.30 o 
   2  -2   0     4831.33     4713.79     92.54 o 
   3  -2   0     2285.34     2242.79     89.33 o 
   4  -2   0     4013.09     4416.84    111.49 o 
   5  -2   0      665.55      702.16     29.84 o 
   6  -2   0      843.72      895.52     36.45 o 
   7  -2   0      453.56      473.01     28.80 o 
   8  -2   0      296.07      325.27     26.04 o 
   9  -2   0      293.13      247.56     25.20 o 
  10  -2   0       52.11        2.67     25.89 o 
   1  -1   0      384.32      333.61     23.92 o 
   2  -1   0     1722.58     1967.99     71.47 o 
   3  -1   0      361.37      369.34     17.56 o 
   4  -1   0      109.30      128.31     12.04 o 
   5  -1   0     3137.25     3326.10     89.47 o 
   6  -1   0      200.26      235.84     19.27 o 
   7  -1   0      506.15      525.35     29.01 o 
   8  -1   0       84.55       52.68     16.06 o 
   9  -1   0      472.01      577.14     53.82 o 
  10  -1   0       12.89        0.00     25.29 o 
   1   0   0        4.47        0.00      2.11 o 
   2   0   0    16007.27    18513.05    420.77 o 
   3   0   0      134.96      157.32     16.28 o 
   4   0   0     5499.74     5879.19    142.08 o 
   5   0   0      695.71      746.39     29.17 o 
   6   0   0     2687.78     3101.75    146.90 o 
   7   0   0      702.18      702.14     32.20 o 
   8   0   0        6.62        0.00     22.72 o 
   9   0   0      482.62      567.70     53.96 o 
  10   0   0       28.62        0.00     24.15 o 
  11   0   0        8.32       28.17     29.06 o 
   1   1   0      359.71      378.69     29.58 o 
   2   1   0     1784.91     1894.81    149.47 o 
   3   1   0      392.42      393.77     15.96 o 
   4   1   0      116.43      109.14     10.18 o 
   5   1   0     3038.45     3462.29     88.15 o 
   6   1   0      212.18      231.18     17.74 o 
   7   1   0      485.56      543.59     47.76 o 
   8   1   0       84.39       97.34     29.85 o 
   9   1   0      501.33      537.03     53.18 o 
  10   1   0       13.65       11.47     28.03 o 
   0   2   0    20310.94    17733.77    576.67 o 
   1   2   0      589.61      546.49     30.49 o 
   2   2   0     4815.68     4685.67    213.95 o 
   3   2   0     2250.86     2214.60     90.61 o 
   4   2   0     4139.74     4474.56    113.62 o 
   5   2   0      657.31      714.52     32.98 o 
   6   2   0      822.36      816.84     52.75 o 
   7   2   0      461.07      540.31     46.73 o 
   8   2   0      257.07      240.31     38.22 o 
   9   2   0      305.08      382.17     45.91 o 
  10   2   0       49.21        5.27     26.89 o 
   1   3   0     3046.14     2773.22     55.77 o 
   2   3   0      394.08      375.55     15.00 o 
   3   3   0      258.72      262.97     13.02 o 
   4   3   0      460.68      489.82     19.12 o 
   5   3   0      661.55      674.41     43.67 o 
   6   3   0      223.89      325.40     34.87 o 
   7   3   0     1143.18     1271.13     71.16 o 
   8   3   0       19.08        0.89     23.40 o 
   9   3   0      481.39      517.26     52.68 o 
  10   3   0       34.49       55.60     32.34 o 
   0   4   0     5696.84     4995.42    171.03 o 
   1   4   0      676.18      682.15     25.91 o 
   2   4   0     4855.73     4510.89     89.38 o 
   3   4   0      210.99      232.83     13.94 o 
   4   4   0     4274.52     4456.18    153.79 o 
   5   4   0      360.79      392.50     34.76 o 
   6   4   0      232.64      324.79     35.65 o 
   7   4   0      171.53      219.61     34.26 o 
   8   4   0      348.85      408.21     44.16 o 
   9   4   0       76.12      157.25     37.58 o 
  10   4   0       30.50       37.47     31.09 o 
   1   5   0       87.90       78.52     20.07 o 
   2   5   0      511.35      483.42     24.41 o 
   3   5   0      309.33      300.12     40.19 o 
   4   5   0      104.37      125.09     27.18 o 
   5   5   0      691.66      716.79     54.67 o 
   6   5   0      117.31       96.84     30.67 o 
   7   5   0      600.75      657.70     59.09 o 
   8   5   0       68.97       72.62     33.91 o 
   9   5   0      189.11      271.22     48.55 o 
   0   6   0     5651.16     5314.47    186.53 o 
   1   6   0      704.32      659.38     35.39 o 
   2   6   0     1581.83     1483.56     50.02 o 
   3   6   0      254.56      225.56     33.09 o 
   4   6   0      499.18      415.51     44.88 o 
   5   6   0      277.19      261.50     39.11 o 
   6   6   0      707.27      724.31     59.34 o 
   7   6   0       72.81       93.21     34.98 o 
   8   6   0       40.94       90.54     37.68 o 
   9   6   0       16.01       21.76     32.55 o 
   1   7   0      122.46      124.09     22.46 o 
   2   7   0        8.38       15.14     18.93 o 
   3   7   0       61.44       76.01     27.28 o 
   4   7   0       31.02       30.31     25.00 o 
   5   7   0      248.78      286.29     41.28 o 
   6   7   0        2.15        0.00     24.97 o 
   7   7   0      116.75       82.45     35.97 o 
   8   7   0       69.28      129.29     42.56 o 
   0   8   0      860.49      956.88     61.97 o 
   1   8   0       25.99       17.27     31.25 o 
   2   8   0      419.19      501.52     48.72 o 
   3   8   0      184.29      220.04     36.51 o 
   4   8   0      321.65      301.64     42.85 o 
   5   8   0       49.51       81.95     31.34 o 
   6   8   0      101.79       98.23     34.66 o 
   7   8   0       12.58       49.29     32.77 o 
   1   9   0       15.58       23.97     27.32 o 
   2   9   0       28.24       51.64     27.71 o 
   3   9   0       57.69       74.83     30.52 o 
   4   9   0       96.64      131.46     36.22 o 
   5   9   0       16.28       43.84     30.38 o 
   6   9   0       22.81       19.70     33.44 o 
   1  10   0       62.39       69.52     32.41 o 
   2  10   0      237.28      218.19     40.57 o 
   3  10   0       10.28       40.71     29.35 o 
   4  10   0       85.03      169.39     37.93 o 
  -1 -11   1       23.72       24.45     33.28 o 
   0 -11   1       10.82        5.49     20.93 o 
   1 -11   1       11.68        0.00     20.59 o 
  -4 -10   1        0.01       15.56     31.09 o 
  -3 -10   1       17.18       10.90     27.14 o 
  -2 -10   1        1.92       18.71     19.71 o 
  -1 -10   1       30.46       40.23     20.30 o 
   0 -10   1       96.77       73.03     22.37 o 
   1 -10   1        1.79       41.20     20.51 o 
   2 -10   1      116.00      122.64     26.26 o 
   3 -10   1       50.90       40.00     30.03 o 
   4 -10   1       86.89      174.88     43.17 o 
  -6  -9   1       19.64       94.85     38.11 o 
  -5  -9   1      195.45      282.26     45.55 o 
  -4  -9   1       61.57       49.04     28.71 o 
  -3  -9   1      246.63      242.30     41.46 o 
  -2  -9   1       90.26      102.41     22.00 o 
  -1  -9   1      199.54      199.22     25.99 o 
   0  -9   1       32.74       41.32     25.52 o 
   1  -9   1      234.71      261.19     32.80 o 
   2  -9   1       19.66        6.98     16.87 o 
   3  -9   1       85.86      116.32     34.01 o 
   4  -9   1        8.30       35.15     28.74 o 
   5  -9   1        8.10        0.00     21.80 o 
   6  -9   1        0.41       27.64     33.48 o 
  -7  -8   1       12.07       28.46     29.63 o 
  -6  -8   1       47.88       56.24     31.27 o 
  -5  -8   1       54.77        5.49     25.50 o 
  -4  -8   1       47.29       49.19     24.82 o 
  -3  -8   1       65.43       57.81     25.32 o 
  -2  -8   1        6.85        4.86     27.16 o 
  -1  -8   1      196.07      196.93     23.52 o 
   0  -8   1       54.06       50.77     17.52 o 
   1  -8   1       23.45        0.00     13.42 o 
   2  -8   1      168.99      156.00     22.50 o 
   3  -8   1      106.33       79.32     27.92 o 
   4  -8   1      144.84      159.42     35.15 o 
   5  -8   1      130.71       69.27     31.70 o 
   6  -8   1      261.21      287.57     47.73 o 
   7  -8   1       35.57       22.79     30.52 o 
  -8  -7   1        3.95        0.00     17.74 o 
  -7  -7   1      245.96      216.97     26.28 o 
  -6  -7   1       77.77       72.98     31.45 o 
  -5  -7   1      324.69      307.52     42.35 o 
  -4  -7   1      165.58      121.77     29.21 o 
  -3  -7   1      578.75      526.74     45.52 o 
  -2  -7   1      147.18      158.68     20.51 o 
  -1  -7   1     1013.09      986.22     42.91 o 
   0  -7   1       43.07       25.61     14.45 o 
   1  -7   1      229.07      219.87     22.76 o 
   2  -7   1      282.85      256.34     36.92 o 
   3  -7   1        4.17        8.69     19.45 o 
   4  -7   1       30.60       43.81     25.32 o 
   5  -7   1      185.79      167.99     21.92 o 
   6  -7   1       71.91       52.82     20.05 o 
   7  -7   1        7.89       18.33     15.75 o 
   8  -7   1        0.48       17.19     17.63 o 
  -9  -6   1        4.15        0.07     20.03 o 
  -8  -6   1       73.73       41.15     20.19 o 
  -7  -6   1       13.72        9.06     16.29 o 
  -6  -6   1      104.87       71.81     18.07 o 
  -5  -6   1        1.74        0.00     11.71 o 
  -4  -6   1        9.32        0.00     11.42 o 
  -3  -6   1       58.19       64.05     11.90 o 
  -2  -6   1       19.73       24.55      7.88 o 
  -1  -6   1       73.28       63.37     14.64 o 
   0  -6   1      103.51       83.92     14.63 o 
   1  -6   1      109.06       97.96     11.06 o 
   2  -6   1      667.36      656.25     22.94 o 
   3  -6   1       55.30       56.60     12.03 o 
   4  -6   1     1145.98     1088.38     40.86 o 
   5  -6   1       22.38       35.71     14.69 o 
   6  -6   1      256.09      257.28     40.92 o 
   7  -6   1      195.39      189.68     54.78 o 
   8  -6   1      286.81      277.81     29.45 o 
   9  -6   1       15.63        9.67     19.58 o 
  -9  -5   1      200.75      193.74     28.33 o 
  -8  -5   1       18.83       54.20     19.92 o 
  -7  -5   1      188.33      179.38     18.45 o 
  -6  -5   1       67.48       78.82     21.85 o 
  -5  -5   1     1251.40     1208.09     37.44 o 
  -4  -5   1      114.17      134.35     13.74 o 
  -3  -5   1     1652.52     1444.12     67.80 o 
  -2  -5   1     1830.60     1764.34     76.83 o 
  -1  -5   1     2846.08     2639.67     47.55 o 
   0  -5   1      116.43      117.73      7.87 o 
   1  -5   1     1133.83     1082.52     28.48 o 
   2  -5   1      136.35      128.61     11.01 o 
   3  -5   1      275.35      267.98     26.69 o 
   4  -5   1       63.17       92.60     14.80 o 
   5  -5   1      187.90      162.10     45.87 o 
   6  -5   1       37.36       34.28     16.06 o 
   7  -5   1       21.77       13.19     17.48 o 
   8  -5   1      107.82       75.82     21.09 o 
   9  -5   1       36.04       37.06     21.28 o 
 -10  -4   1      187.29      177.55     38.11 o 
  -9  -4   1       13.83        9.52     16.38 o 
  -8  -4   1      274.18      274.06     36.01 o 
  -7  -4   1      265.11      282.84     24.65 o 
  -6  -4   1       98.07      110.40     18.44 o 
  -5  -4   1      170.47      180.29     20.96 o 
  -4  -4   1      336.38      349.81     18.50 o 
  -3  -4   1      260.49      275.10     14.48 o 
  -2  -4   1      279.97      259.63     18.73 o 
  -1  -4   1      127.21      129.92      7.68 o 
   0  -4   1     1518.52     1408.49     31.84 o 
   1  -4   1      147.95      146.27     12.36 o 
   2  -4   1     1083.64     1044.80     32.81 o 
   3  -4   1     1159.64     1108.57     37.67 o 
   4  -4   1      800.05      838.46     34.66 o 
   5  -4   1      422.00      441.41     28.12 o 
   6  -4   1     1160.23     1191.92     65.21 o 
   7  -4   1        4.10        0.00     17.92 o 
   8  -4   1      315.92      370.67     42.81 o 
   9  -4   1       18.29        0.00     23.65 o 
  10  -4   1      108.87      114.40     36.19 o 
 -10  -3   1       18.73       17.82     18.38 o 
  -9  -3   1      426.50      443.99     46.16 o 
  -8  -3   1        1.55        1.74     14.71 o 
  -7  -3   1      381.09      439.11     29.07 o 
  -6  -3   1       38.69       30.29     13.05 o 
  -5  -3   1     4218.33     4527.04    228.29 o 
  -4  -3   1      208.64      226.75     16.97 o 
  -3  -3   1      421.52      424.38     17.07 o 
  -2  -3   1      548.03      592.48     18.01 o 
  -1  -3   1     1558.80     1482.36     24.98 o 
   0  -3   1        5.57        5.33      3.90 o 
   1  -3   1     2366.88     2161.11     45.44 o 
   2  -3   1      143.01      130.89     18.38 o 
   3  -3   1      253.21      258.85     17.20 o 
   4  -3   1      704.34      854.45     44.24 o 
   5  -3   1        5.06        3.63     15.71 o 
   6  -3   1      334.46      354.00     35.94 o 
   7  -3   1      125.60       61.72     24.79 o 
   8  -3   1       13.17        0.00     20.94 o 
   9  -3   1        7.80        0.00     23.01 o 
  10  -3   1       12.24        0.00     26.39 o 
 -10  -2   1      216.20      217.41     41.39 o 
  -9  -2   1       81.73       96.13     19.39 o 
  -8  -2   1      243.81      266.50     28.01 o 
  -7  -2   1      163.69      161.87     25.86 o 
  -6  -2   1      467.98      530.54     28.61 o 
  -5  -2   1      132.52      170.04     17.04 o 
  -4  -2   1      315.03      363.22     24.01 o 
  -3  -2   1      700.06      691.45     76.04 o 
  -2  -2   1     4219.98     4029.33    236.83 o 
  -1  -2   1    15655.01    15420.99    218.78 o 
   0  -2   1     1441.16     1399.92     25.13 o 
   1  -2   1        1.64        1.59      6.48 o 
   2  -2   1      644.00      610.44     29.70 o 
   3  -2   1     1537.92     1661.53     64.07 o 
   4  -2   1     1861.90     1889.38    104.13 o 
   5  -2   1      227.61      238.53     18.21 o 
   6  -2   1     1861.26     1979.23     60.88 o 
   7  -2   1       62.36       35.97     22.94 o 
   8  -2   1      949.28     1010.74     64.61 o 
   9  -2   1       15.65        0.00     22.72 o 
  10  -2   1      186.66      202.48     40.85 o 
 -11  -1   1       22.04        0.00     26.93 o 
 -10  -1   1       58.57       72.62     32.73 o 
  -9  -1   1      306.92      296.87     42.28 o 
  -8  -1   1      103.63       86.16     16.95 o 
  -7  -1   1      929.41     1021.28     41.30 o 
  -6  -1   1      369.65      404.41     24.04 o 
  -5  -1   1     3456.86     4305.22    109.49 o 
  -4  -1   1      370.58      406.21     19.84 o 
  -3  -1   1      791.72      687.43     82.60 o 
  -2  -1   1     4258.82     4825.05    214.43 o 
  -1  -1   1    20771.51    22413.02    497.74 o 
   0  -1   1      115.25      107.43      4.22 o 
   1  -1   1     6681.02     7012.65    222.82 o 
   2  -1   1     3244.31     3388.81    113.26 o 
   3  -1   1      558.09      658.45     22.92 o 
   4  -1   1       83.87       92.94     12.22 o 
   5  -1   1      881.55      950.19     34.36 o 
   6  -1   1      113.95      151.89     16.87 o 
   7  -1   1      111.81      153.37     23.01 o 
   8  -1   1      219.67      197.82     34.33 o 
   9  -1   1      211.75      203.30     36.69 o 
  10  -1   1       85.47       70.95     32.87 o 
 -11   0   1       23.28        0.00     28.89 o 
 -10   0   1      142.69       89.93     32.63 o 
  -9   0   1       36.43       41.07     27.67 o 
  -8   0   1       70.95       90.84     16.66 o 
  -7   0   1      100.99       74.47     15.46 o 
  -6   0   1      444.95      526.52     26.24 o 
  -5   0   1      260.72      250.68     17.33 o 
  -4   0   1        3.82        4.79      7.19 o 
  -3   0   1       20.25       16.23     12.13 o 
  -2   0   1        5.71        0.00      4.44 o 
  -1   0   1       24.07       22.26      3.10 o 
   0   0   1      101.67        0.00      0.40 o 
   1   0   1      491.88      495.98     26.37 o 
   2   0   1     3836.47     4200.55     99.02 o 
   3   0   1        0.34        0.00      4.72 o 
   4   0   1     3849.29     4042.99    100.28 o 
   5   0   1      783.74      823.04     30.16 o 
   6   0   1     1862.72     2042.45     60.65 o 
   7   0   1      827.53      876.15     36.66 o 
   8   0   1      895.30      864.78     59.66 o 
   9   0   1       24.17        3.53     23.40 o 
  10   0   1      182.80      123.63     34.58 o 
 -11   1   1       17.09       40.64     35.08 o 
 -10   1   1       62.61       21.33     30.42 o 
  -9   1   1      261.65      324.36     43.99 o 
  -8   1   1       97.93      128.36     31.70 o 
  -7   1   1      930.87     1052.09     84.82 o 
  -6   1   1      374.19      425.21     23.00 o 
  -5   1   1     3562.64     4176.99    107.50 o 
  -4   1   1      380.38      365.39     17.73 o 
  -3   1   1      510.42      706.26     23.37 o 
  -2   1   1     4275.89     4810.70    113.39 o 
  -1   1   1    21125.58    21142.59    708.17 o 
   0   1   1      110.22      101.87      4.50 o 
   1   1   1     6586.46     6850.17    158.95 o 
   2   1   1     3262.18     3210.79    112.05 o 
   3   1   1      657.86      646.46     20.59 o 
   4   1   1       76.73       98.46      9.33 o 
   5   1   1      864.18      936.40     34.25 o 
   6   1   1      128.92      162.57     20.87 o 
   7   1   1      115.45      130.68     28.92 o 
   8   1   1      238.54      226.59     35.76 o 
   9   1   1      215.50      247.40     40.25 o 
  10   1   1       86.45       64.07     29.88 o 
 -10   2   1      225.50      176.45     40.25 o 
  -9   2   1       74.05      107.17     33.80 o 
  -8   2   1      206.15      215.95     36.58 o 
  -7   2   1      177.57      125.83     30.13 o 
  -6   2   1      459.39      493.19     42.54 o 
  -5   2   1      124.01      156.67     13.18 o 
  -4   2   1      309.68      361.36     17.09 o 
  -3   2   1      677.46      671.49     22.64 o 
  -2   2   1     4228.45     4215.89     97.48 o 
  -1   2   1    15609.52    14468.80    494.79 o 
   0   2   1     1262.51     1350.34     54.35 o 
   1   2   1        3.79        2.37      3.72 o 
   2   2   1      488.86      593.47     21.09 o 
   3   2   1     1550.62     1513.61     61.94 o 
   4   2   1     1715.99     1827.79     75.54 o 
   5   2   1      229.46      267.99     17.20 o 
   6   2   1     1888.05     1969.90     87.94 o 
   7   2   1       72.24       63.04     24.58 o 
   8   2   1     1022.82     1109.79     67.24 o 
   9   2   1       15.63        0.00     20.94 o 
  10   2   1      175.79      167.15     38.40 o 
 -10   3   1       21.33       20.84     30.10 o 
  -9   3   1      423.05      486.74     51.18 o 
  -8   3   1        0.78        0.00     22.65 o 
  -7   3   1      421.11      366.25     41.67 o 
  -6   3   1       32.45        0.00     21.30 o 
  -5   3   1     4207.70     4256.59    109.11 o 
  -4   3   1      191.46      227.65     18.02 o 
  -3   3   1      486.94      395.58     18.27 o 
  -2   3   1      605.57      546.90     19.95 o 
  -1   3   1     1520.62     1497.73     59.87 o 
   0   3   1        3.05        0.00     10.61 o 
   1   3   1     2349.93     2155.76     56.82 o 
   2   3   1      141.76      146.58     14.48 o 
   3   3   1      232.34      249.64     17.99 o 
   4   3   1      712.49      754.13     31.25 o 
   5   3   1        8.77        7.16     15.96 o 
   6   3   1      346.43      434.78     38.32 o 
   7   3   1      122.64      164.19     23.36 o 
   8   3   1        8.60        0.00     16.23 o 
   9   3   1        5.74        0.00     17.58 o 
  10   3   1       16.65        0.57     26.18 o 
  -9   4   1       11.48        0.00     26.14 o 
  -8   4   1      264.59      298.83     40.96 o 
  -7   4   1      250.61      178.80     34.83 o 
  -6   4   1      106.10      119.07     27.28 o 
  -5   4   1      161.22      152.90     26.82 o 
  -4   4   1      327.32      352.61     18.72 o 
  -3   4   1      263.30      267.21     15.54 o 
  -2   4   1      246.01      287.49     26.16 o 
  -1   4   1      126.87      149.80     19.09 o 
   0   4   1     1470.46     1351.59     42.26 o 
   1   4   1      155.33      153.67     13.09 o 
   2   4   1     1100.36     1003.40     38.63 o 
   3   4   1     1194.58     1173.66    120.83 o 
   4   4   1      837.04      854.23     33.85 o 
   5   4   1      447.21      440.32     28.14 o 
   6   4   1     1173.92     1197.56     78.11 o 
   7   4   1        4.78        4.19     25.00 o 
   8   4   1      342.82      253.34     41.56 o 
   9   4   1       19.35       26.14     30.13 o 
  10   4   1      116.94      162.80     41.96 o 
  -4   5   1      132.63       83.56     20.48 o 
  -3   5   1     1570.32     1608.00     64.68 o 
  -2   5   1     1823.24     1874.82     42.75 o 
  -1   5   1     2786.12     2635.75     73.67 o 
   0   5   1      122.34      131.08     15.06 o 
   1   5   1     1051.61     1078.28     48.56 o 
   2   5   1      145.47      117.28     32.06 o 
   3   5   1      288.25      287.36     33.87 o 
   4   5   1       60.95       40.89     22.58 o 
   5   5   1      183.99      206.01     35.33 o 
   6   5   1       33.78       42.31     28.14 o 
   7   5   1       21.67       39.57     27.18 o 
   8   5   1       98.99      132.39     35.69 o 
   9   5   1       38.48       31.13     32.95 o 
  -9   6   1        2.92       53.92     37.40 o 
  -8   6   1       79.02      144.64     39.25 o 
  -7   6   1       10.38       37.15     31.16 o 
  -4   6   1        9.43        0.00     17.17 o 
  -3   6   1       60.45       31.42     14.53 o 
  -2   6   1       12.42       23.10     16.90 o 
  -1   6   1       69.88       95.94     16.35 o 
   0   6   1      106.43       78.93     16.14 o 
   1   6   1      111.64      111.73     17.06 o 
   2   6   1      674.16      694.20     31.79 o 
   3   6   1       51.45        1.39     21.30 o 
   4   6   1     1131.74     1069.29     67.81 o 
   5   6   1       33.04       28.92     25.64 o 
   6   6   1      273.23      189.70     38.57 o 
   7   6   1      207.43      203.84     41.71 o 
   8   6   1      290.76      265.63     47.90 o 
   9   6   1       13.14       50.36     38.00 o 
  -8   7   1        2.79       28.10     33.59 o 
  -7   7   1      240.39      275.67     46.80 o 
  -6   7   1       81.86       77.97     31.20 o 
  -5   7   1      320.51      338.89     43.99 o 
  -4   7   1      165.84      130.04     29.85 o 
  -3   7   1      507.28      519.51     45.66 o 
  -2   7   1      166.52      132.23     24.20 o 
  -1   7   1      971.91     1063.24     43.48 o 
   0   7   1       34.61       48.75     17.05 o 
   1   7   1      260.84      225.68     23.14 o 
   2   7   1      289.33      270.33     37.97 o 
   3   7   1        1.18        0.00     20.44 o 
   4   7   1       26.25       21.66     25.96 o 
   5   7   1      194.30      168.00     36.08 o 
   6   7   1       67.61       13.85     29.49 o 
   7   7   1        8.76       30.88     27.10 o 
   8   7   1        1.04       48.90     35.47 o 
  -7   8   1       12.75       37.04     30.77 o 
  -6   8   1       41.59        0.00     25.11 o 
  -5   8   1       53.08       31.49     27.50 o 
  -4   8   1       47.20       41.89     24.93 o 
  -3   8   1       65.29       62.86     25.75 o 
  -2   8   1        4.66        0.89     20.37 o 
  -1   8   1      190.40      191.88     24.15 o 
   0   8   1       66.68       73.40     25.38 o 
   1   8   1       19.41       23.36     24.86 o 
   2   8   1      153.68      182.32     33.91 o 
   3   8   1      111.82      103.57     31.56 o 
   4   8   1      148.69      168.72     37.93 o 
   5   8   1      124.85       65.86     30.81 o 
   6   8   1      257.44      222.29     45.45 o 
   7   8   1       37.68       37.22     34.26 o 
  -6   9   1       19.06       46.52     33.98 o 
  -5   9   1      196.55      221.18     42.06 o 
  -4   9   1       68.50       69.45     29.10 o 
  -3   9   1      231.31      259.01     40.46 o 
  -2   9   1      105.71      104.32     31.45 o 
  -1   9   1      209.41      146.81     34.05 o 
   0   9   1       26.01       97.23     33.30 o 
   1   9   1      237.66      263.46     42.35 o 
   2   9   1       19.52       71.63     29.85 o 
   3   9   1       83.42       96.34     31.16 o 
   4   9   1        8.32       49.79     30.27 o 
   5   9   1       10.46       31.06     31.49 o 
   6   9   1        0.42       15.32     30.77 o 
  -4  10   1        0.06       37.68     30.27 o 
  -3  10   1       17.39       10.04     24.90 o 
  -2  10   1        2.63        0.00     26.43 o 
   1  10   1        0.61       24.68     29.10 o 
   2  10   1      116.83      188.59     42.46 o 
   3  10   1       56.05      105.25     37.97 o 
   4  10   1       88.53       71.23     35.44 o 
   0 -11   2       41.14       43.28     23.30 o 
  -4 -10   2       89.00       79.39     35.55 o 
  -3 -10   2       82.93       81.67     33.12 o 
  -2 -10   2       36.69       19.06     19.52 o 
  -1 -10   2       26.54       28.64     18.54 o 
   0 -10   2       80.70       73.97     23.22 o 
   1 -10   2       21.82       25.31     20.14 o 
   2 -10   2       33.82       61.80     32.20 o 
   3 -10   2       15.54       14.60     28.74 o 
   4 -10   2        8.58        0.00     29.78 o 
  -6  -9   2        3.05       32.48     32.48 o 
  -5  -9   2        4.38        0.00     23.08 o 
  -4  -9   2       35.14       38.96     26.21 o 
  -3  -9   2      133.40      158.07     35.65 o 
  -2  -9   2      135.51      141.89     24.06 o 
  -1  -9   2      289.67      308.42     29.82 o 
   0  -9   2       87.36      112.08     31.59 o 
   1  -9   2      252.81      296.51     29.37 o 
   2  -9   2      115.12      137.29     24.92 o 
   3  -9   2      225.35      242.44     42.74 o 
   4  -9   2      119.71       77.04     30.81 o 
   5  -9   2      304.13      210.75     42.70 o 
   6  -9   2       21.90       82.63     36.51 o 
  -7  -8   2       46.45       23.08     31.81 o 
  -6  -8   2      245.09      325.79     47.44 o 
  -5  -8   2      141.70      179.97     38.86 o 
  -4  -8   2      120.10      168.97     32.80 o 
  -3  -8   2       45.74       51.00     23.86 o 
  -2  -8   2      211.08      223.96     25.21 o 
  -1  -8   2      124.80      110.18     20.12 o 
   0  -8   2      337.34      385.05     30.12 o 
   1  -8   2       98.22      120.55     20.35 o 
   2  -8   2       59.32       61.67     28.92 o 
   3  -8   2       61.86       30.74     24.50 o 
   4  -8   2       36.60       62.94     26.53 o 
   5  -8   2       17.98       15.28     27.43 o 
   6  -8   2        8.23        0.00     27.14 o 
   7  -8   2       21.75       25.68     32.73 o 
  -8  -7   2        2.29       32.84     32.55 o 
  -7  -7   2       21.16        0.00     27.60 o 
  -6  -7   2       97.64       76.58     31.63 o 
  -5  -7   2      116.86      129.04     32.16 o 
  -4  -7   2       11.98       18.20     19.41 o 
  -3  -7   2      181.11       94.31     24.68 o 
  -2  -7   2      258.94      270.52     24.68 o 
  -1  -7   2      586.31      647.10     37.84 o 
   0  -7   2      148.98      136.09     33.53 o 
   1  -7   2      727.26      676.47     57.11 o 
   2  -7   2      137.53      165.09     21.51 o 
   3  -7   2      569.91      581.84     49.01 o 
   4  -7   2      465.43      479.80     27.01 o 
   5  -7   2      391.20      396.20     47.76 o 
   6  -7   2      135.43      156.43     21.28 o 
   7  -7   2      385.77      385.86     36.97 o 
   8  -7   2       25.71       31.88     44.82 o 
  -9  -6   2       39.70       42.87     22.20 o 
  -8  -6   2      187.91      174.49     73.10 o 
  -7  -6   2      130.70      114.08     23.51 o 
  -6  -6   2      330.52      373.44     23.17 o 
  -5  -6   2      117.93      124.84     15.39 o 
  -4  -6   2      972.42     1029.75     32.56 o 
  -3  -6   2      721.67      707.44     30.00 o 
  -2  -6   2      773.37      812.94     35.66 o 
  -1  -6   2       46.25       41.82     13.96 o 
   0  -6   2      302.91      305.09     13.81 o 
   1  -6   2      217.47      212.57     13.28 o 
   2  -6   2       55.33       74.09     10.37 o 
   3  -6   2      202.43      213.62     17.79 o 
   4  -6   2       92.95       64.18     25.39 o 
   5  -6   2       45.24       67.39     15.02 o 
   6  -6   2      350.36      321.99     27.40 o 
   7  -6   2       50.24       28.31     16.87 o 
   8  -6   2      104.76      104.66     22.97 o 
  -9  -5   2       19.98        0.00     13.45 o 
  -8  -5   2       14.51       22.69     13.87 o 
  -7  -5   2       11.78        0.00     11.93 o 
  -6  -5   2      262.75      265.91     20.54 o 
  -5  -5   2      901.00      941.30     34.45 o 
  -4  -5   2       37.92       40.13     10.90 o 
  -3  -5   2     2769.90     2782.95     63.24 o 
  -2  -5   2      547.05      553.54     17.18 o 
  -1  -5   2     3217.43     3104.94     55.58 o 
   0  -5   2      805.98      719.84     33.94 o 
   1  -5   2     7804.52     7656.80    147.06 o 
   2  -5   2      751.14      708.72     44.04 o 
   3  -5   2     2354.58     2221.60     96.91 o 
   4  -5   2       39.52       26.57     12.50 o 
   5  -5   2      540.60      547.67     31.01 o 
   6  -5   2      311.88      374.63     28.02 o 
   7  -5   2      369.27      367.32     29.75 o 
   8  -5   2       48.19       12.59     18.09 o 
   9  -5   2      141.82      128.96     31.24 o 
 -10  -4   2      240.38      212.64     44.40 o 
  -9  -4   2       43.22       52.20     18.42 o 
  -8  -4   2      400.19      430.43     31.14 o 
  -7  -4   2        7.90       11.19     13.97 o 
  -6  -4   2     1482.83     1474.02     44.53 o 
  -5  -4   2      296.81      337.57     29.57 o 
  -4  -4   2     2004.19     1950.17     48.72 o 
  -3  -4   2     2247.75     2317.49     53.00 o 
  -2  -4   2     1000.69      964.69     26.22 o 
  -1  -4   2       14.65       12.42      3.68 o 
   0  -4   2     1320.19     1211.21     29.04 o 
   1  -4   2      295.99      329.35     13.04 o 
   2  -4   2      363.51      380.46     29.78 o 
   3  -4   2      178.50      199.95     27.41 o 
   4  -4   2       31.43       13.46     11.27 o 
   5  -4   2       40.02       48.93     18.15 o 
   6  -4   2        0.02       24.08     17.81 o 
   7  -4   2      294.60      285.61     35.65 o 
   8  -4   2      220.99      217.01     35.65 o 
   9  -4   2        5.48        0.00     23.15 o 
 -10  -3   2      160.37      118.39     24.17 o 
  -9  -3   2       19.12       14.87     16.24 o 
  -8  -3   2      173.83      121.89     37.40 o 
  -7  -3   2        1.18        0.00     12.34 o 
  -6  -3   2       98.92       82.09     16.11 o 
  -5  -3   2      942.38      988.08     63.54 o 
  -4  -3   2      837.40      880.06     54.90 o 
  -3  -3   2     4966.45     5265.47    125.89 o 
  -2  -3   2     1097.08     1126.65     23.60 o 
  -1  -3   2     5877.53     5696.69     84.25 o 
   0  -3   2      260.55      227.14      7.95 o 
   1  -3   2     4880.67     4430.19    108.36 o 
   2  -3   2      486.03      518.48     20.41 o 
   3  -3   2     3566.57     3379.60     89.48 o 
   4  -3   2     1038.69     1014.94     49.97 o 
   5  -3   2     1829.81     1729.70     78.86 o 
   6  -3   2      484.23      486.67     41.49 o 
   7  -3   2      307.07      347.51     39.14 o 
   8  -3   2       51.39       38.79     24.65 o 
   9  -3   2      365.79      329.96     44.52 o 
  10  -3   2       44.81       71.73     32.80 o 
 -10  -2   2      454.10      432.85     51.93 o 
  -9  -2   2       25.77       48.59     16.63 o 
  -8  -2   2      992.37     1073.03     45.19 o 
  -7  -2   2      129.76      152.65     19.42 o 
  -6  -2   2     3074.08     3226.71     90.51 o 
  -5  -2   2       57.46       48.13     12.29 o 
  -4  -2   2     3326.23     3651.11    147.92 o 
  -3  -2   2     3154.84     3648.39     91.11 o 
  -2  -2   2      938.71     1107.74     53.57 o 
  -1  -2   2     1074.01     1008.36     17.84 o 
   0  -2   2     2722.60     2675.78     52.61 o 
   1  -2   2     1144.62     1098.52     30.44 o 
   2  -2   2      362.93      362.58     21.55 o 
   3  -2   2      368.11      371.80     25.00 o 
   4  -2   2       87.53      115.04     19.41 o 
   5  -2   2      292.80      301.18     31.02 o 
   6  -2   2      113.04      129.43     25.96 o 
   7  -2   2      105.88      100.15     26.32 o 
   8  -2   2      147.26      134.24     31.24 o 
   9  -2   2       13.71       16.24     24.40 o 
  10  -2   2      205.26      248.50     42.38 o 
 -11  -1   2       23.32       51.82     32.27 o 
 -10  -1   2       31.12       30.59     30.70 o 
  -9  -1   2       35.96       37.64     16.82 o 
  -8  -1   2      370.85      363.87     27.14 o 
  -7  -1   2       33.21       19.60     13.12 o 
  -6  -1   2      416.08      476.61     28.49 o 
  -5  -1   2     2026.53     2394.51    131.62 o 
  -4  -1   2      488.43      572.88     29.88 o 
  -3  -1   2     1625.67     1831.93     50.16 o 
  -2  -1   2    10042.00    10951.56    247.44 o 
  -1  -1   2    15985.05    17462.85    383.81 o 
   0  -1   2      439.15      423.82      9.01 o 
   1  -1   2    34359.57    35615.32   1089.24 o 
   2  -1   2     1931.72     1835.91     67.28 o 
   3  -1   2     4978.54     4846.09    116.61 o 
   4  -1   2      974.13     1059.37     32.95 o 
   5  -1   2     4526.38     5090.69    182.14 o 
   6  -1   2       36.11       13.68     18.13 o 
   7  -1   2     1361.47     1412.78     75.44 o 
   8  -1   2      203.00      189.27     33.98 o 
   9  -1   2      405.89      412.34     47.41 o 
  10  -1   2       26.46       39.53     28.67 o 
 -11   0   2       50.39        0.00     31.31 o 
 -10   0   2      325.90      293.88     45.95 o 
  -9   0   2      119.58      108.42     32.16 o 
  -8   0   2      489.93      546.38     45.75 o 
  -7   0   2      267.99      289.98     22.30 o 
  -6   0   2     2568.03     2842.51     79.74 o 
  -5   0   2      226.70      256.16     17.83 o 
  -4   0   2     5436.79     6222.67    150.67 o 
  -3   0   2      148.61      197.43     13.12 o 
  -2   0   2     1586.36     1729.08     45.23 o 
  -1   0   2       41.50       37.69      5.16 o 
   0   0   2     1707.74     1540.12     37.61 o 
   1   0   2       61.05       70.56      6.12 o 
   2   0   2     1055.55     1139.23     31.72 o 
   3   0   2     1256.98     1321.73     37.71 o 
   4   0   2       18.89       18.72      8.21 o 
   5   0   2      139.47      186.04     15.99 o 
   6   0   2      455.63      416.86     24.88 o 
   7   0   2       14.14        8.23     19.73 o 
   8   0   2      373.74      360.66     41.49 o 
   9   0   2       93.49      134.92     32.34 o 
  10   0   2      201.08      245.01     42.81 o 
 -11   1   2       26.83       27.25     33.19 o 
 -10   1   2       25.03       28.46     30.70 o 
  -9   1   2       36.02       49.19     28.42 o 
  -8   1   2      384.98      435.49     46.30 o 
  -7   1   2       28.82       36.96     12.40 o 
  -6   1   2      418.15      489.49     25.04 o 
  -5   1   2     1971.26     2238.90     64.26 o 
  -4   1   2      513.24      554.83     33.48 o 
  -3   1   2     1800.09     1766.83     48.47 o 
  -2   1   2    10080.48    10488.88    246.25 o 
  -1   1   2    15759.01    15835.42    547.29 o 
   0   1   2      441.58      396.99     13.80 o 
   1   1   2    34280.54    33757.07    775.93 o 
   2   1   2     1929.31     1822.44     47.89 o 
   3   1   2     4823.54     5002.65    166.65 o 
   4   1   2      947.96     1066.48     49.76 o 
   5   1   2     4641.54     5085.74    128.38 o 
   6   1   2       31.52       20.68     13.00 o 
   7   1   2     1362.74     1474.19     52.57 o 
   8   1   2      191.89      196.46     33.62 o 
   9   1   2      409.97      411.02     47.62 o 
  10   1   2       27.66       16.31     29.24 o 
 -10   2   2      433.76      437.02     52.14 o 
  -9   2   2       24.91       37.50     28.53 o 
  -8   2   2     1026.48     1037.88     67.49 o 
  -7   2   2      133.20      118.89     30.17 o 
  -6   2   2     3164.80     3230.03     87.05 o 
  -5   2   2       50.69       65.57     10.54 o 
  -4   2   2     3381.31     3478.04     89.71 o 
  -3   2   2     3178.22     3543.35     88.76 o 
  -2   2   2     1088.76     1104.80     45.98 o 
  -1   2   2     1013.19     1018.79     43.77 o 
   0   2   2     2752.81     2595.75     71.64 o 
   1   2   2     1172.99     1067.64     29.82 o 
   2   2   2      328.39      330.08     15.01 o 
   3   2   2      344.52      345.44     17.61 o 
   4   2   2       95.24       71.70     11.88 o 
   5   2   2      325.21      355.63     25.11 o 
   6   2   2       90.64      103.74     17.44 o 
   7   2   2      125.00      151.35     53.55 o 
   8   2   2      145.61      170.68     32.52 o 
   9   2   2       11.91       13.85     25.00 o 
  10   2   2      212.79      192.97     39.64 o 
 -10   3   2      161.98      173.53     39.86 o 
  -9   3   2       16.48        0.00     24.75 o 
  -8   3   2      174.55      174.13     34.01 o 
  -7   3   2        2.61        0.00     22.90 o 
  -6   3   2      100.62      106.59     13.61 o 
  -5   3   2      958.05      943.11     33.47 o 
  -4   3   2      801.04      825.97     29.29 o 
  -3   3   2     4953.69     4838.84    153.94 o 
  -2   3   2     1141.43     1120.69     48.87 o 
  -1   3   2     5950.48     5497.83    194.29 o 
   0   3   2      240.96      255.41     23.29 o 
   1   3   2     4845.44     4451.12    158.42 o 
   2   3   2      490.98      472.63     21.44 o 
   3   3   2     3578.11     3528.08     88.70 o 
   4   3   2     1012.63     1012.39     39.25 o 
   5   3   2     1784.18     1834.01     57.02 o 
   6   3   2      458.57      520.31     30.42 o 
   7   3   2      336.55      389.07     29.34 o 
   8   3   2       46.64        8.39     17.23 o 
   9   3   2      376.40      307.35     31.27 o 
  10   3   2       41.44        0.00     29.60 o 
  -9   4   2       43.30        0.00     27.60 o 
  -8   4   2      404.11      430.00     45.59 o 
  -7   4   2        9.00        2.35     22.15 o 
  -6   4   2     1511.61     1567.68     75.58 o 
  -5   4   2      289.93      319.58     19.74 o 
  -4   4   2     2143.23     1972.14     58.47 o 
  -3   4   2     2200.85     2315.94     61.78 o 
  -2   4   2      952.44     1010.17     48.01 o 
  -1   4   2       18.80       35.58     15.42 o 
   0   4   2     1316.01     1237.37     58.23 o 
   1   4   2      304.02      317.07     30.72 o 
   2   4   2      364.87      317.12     25.61 o 
   3   4   2      192.98      192.76     14.02 o 
   4   4   2       28.87       30.02     11.07 o 
   5   4   2       29.90       54.30     30.56 o 
   6   4   2        1.09        0.00     13.15 o 
   7   4   2      279.90      302.27     27.65 o 
   8   4   2      214.59      278.52     43.63 o 
   9   4   2        3.30       17.45     28.81 o 
  -5   5   2      916.76      975.44     52.96 o 
  -4   5   2       29.90       27.48     26.75 o 
  -3   5   2     2816.35     2908.03     74.91 o 
  -2   5   2      568.64      555.34     38.43 o 
  -1   5   2     3217.72     3210.72    122.34 o 
   0   5   2      779.13      769.75     30.69 o 
   1   5   2     7950.40     7333.33    183.90 o 
   2   5   2      733.52      658.93     28.18 o 
   3   5   2     2308.92     2235.25    100.76 o 
   4   5   2       27.82       11.65     22.55 o 
   5   5   2      493.87      611.08     53.78 o 
   6   5   2      306.73      300.36     43.88 o 
   7   5   2      342.17      338.00     48.05 o 
   8   5   2       41.79       86.44     34.41 o 
   9   5   2      146.48      153.51     41.78 o 
  -3   6   2      732.84      803.95     47.23 o 
  -2   6   2      780.77      800.45     51.93 o 
  -1   6   2       58.36       52.02     14.71 o 
   0   6   2      303.78      286.31     22.42 o 
   1   6   2      223.17      180.55     19.77 o 
   2   6   2       65.73        3.35     21.48 o 
   3   6   2      221.11      175.84     34.37 o 
   4   6   2       88.75       85.69     28.92 o 
   5   6   2       46.17       36.47     26.96 o 
   6   6   2      343.97      374.97     48.65 o 
   7   6   2       48.72       32.48     33.59 o 
   8   6   2      106.57       88.86     36.72 o 
  -8   7   2        2.80       30.95     31.45 o 
  -7   7   2       20.57       24.61     27.35 o 
  -5   7   2      120.57      102.58     29.53 o 
  -4   7   2        7.88        9.08     19.38 o 
  -3   7   2      216.38      169.14     29.63 o 
  -2   7   2      244.78      257.58     51.43 o 
  -1   7   2      630.91      583.89     64.45 o 
   0   7   2      132.07      129.11     19.91 o 
   1   7   2      713.52      738.06     36.04 o 
   2   7   2      128.57       84.48     30.27 o 
   3   7   2      591.85      556.19     53.25 o 
   4   7   2      438.88      455.04     50.36 o 
   5   7   2      374.46      395.13     48.33 o 
   6   7   2      138.84      217.37     44.02 o 
   7   7   2      381.29      334.41     53.14 o 
   8   7   2       22.56       82.35     39.86 o 
  -7   8   2       42.50      104.04     35.55 o 
  -6   8   2      262.38      255.87     41.03 o 
  -5   8   2      134.19      125.09     33.37 o 
  -4   8   2      108.57      206.22     33.48 o 
  -3   8   2       52.28       53.67     23.58 o 
  -2   8   2      213.34      215.24     24.47 o 
  -1   8   2      113.59      124.92     21.70 o 
   0   8   2      350.79      354.75     28.99 o 
   1   8   2      100.79       58.91     29.13 o 
   2   8   2       54.36       31.20     26.96 o 
   3   8   2       58.11       31.31     29.31 o 
   4   8   2       34.63       76.08     30.95 o 
   5   8   2       17.68       32.48     31.27 o 
   6   8   2        5.37       50.97     33.44 o 
   7   8   2       22.61       34.05     38.54 o 
  -6   9   2        3.38       21.19     27.85 o 
  -5   9   2        4.62       20.27     26.36 o 
  -4   9   2       29.11       50.58     26.00 o 
  -3   9   2      137.20      114.15     29.46 o 
  -2   9   2      137.00       90.29     29.31 o 
  -1   9   2      293.33      323.52     45.87 o 
   0   9   2       85.99       73.80     32.73 o 
   1   9   2      260.74      306.70     46.44 o 
   2   9   2      124.93       77.61     34.90 o 
   3   9   2      228.96      305.74     47.33 o 
   4   9   2      123.77      106.92     37.61 o 
   5   9   2      300.09      374.30     53.82 o 
   6   9   2       21.53       17.20     33.16 o 
  -4  10   2       93.99       80.07     31.45 o 
  -3  10   2       78.12       53.00     29.81 o 
  -2  10   2       34.54       20.23     26.07 o 
   0  10   2       79.59      116.50     40.53 o 
   1  10   2       21.90       44.24     33.62 o 
   2  10   2       34.86       28.89     31.34 o 
   3  10   2       16.21       48.33     33.27 o 
   4  10   2        9.69        0.00     30.52 o 
  -4 -10   3      106.05       82.52     35.47 o 
  -3 -10   3       38.10       54.85     30.99 o 
  -2 -10   3      173.76      163.08     27.18 o 
  -1 -10   3      119.87      106.25     24.47 o 
   0 -10   3       94.17      128.44     31.49 o 
   1 -10   3       25.65       46.96     31.31 o 
   2 -10   3      170.79      167.19     38.57 o 
   3 -10   3       10.26       35.08     29.92 o 
   4 -10   3       49.46       50.01     35.97 o 
  -6  -9   3       75.16       77.32     34.90 o 
  -5  -9   3       15.72       18.20     24.75 o 
  -4  -9   3       28.21       42.10     25.75 o 
  -3  -9   3       24.86       41.17     25.61 o 
  -2  -9   3       16.83        4.00     15.48 o 
  -1  -9   3       16.72        0.00     14.88 o 
   0  -9   3        3.08        7.45     16.43 o 
   1  -9   3        6.16        0.00     17.47 o 
   2  -9   3       27.70       31.70     25.79 o 
   3  -9   3       71.90       86.01     31.98 o 
   4  -9   3       16.97       17.02     27.03 o 
   5  -9   3        2.97       22.19     27.82 o 
  -7  -8   3        3.28       14.42     31.06 o 
  -6  -8   3       70.52       87.55     34.09 o 
  -5  -8   3       18.07       37.79     27.57 o 
  -4  -8   3      137.84      115.19     30.99 o 
  -3  -8   3      118.96      140.94     31.34 o 
  -2  -8   3      271.44      231.28     25.48 o 
  -1  -8   3       18.12       42.80     17.01 o 
   0  -8   3      287.76      271.98     26.75 o 
   1  -8   3       25.20       10.17     14.74 o 
   2  -8   3      154.18      127.42     22.50 o 
   3  -8   3      192.40      194.18     35.01 o 
   4  -8   3      267.68      311.18     43.56 o 
   5  -8   3        7.64        0.00     23.72 o 
   6  -8   3       81.90        3.35     27.82 o 
   7  -8   3        1.81       33.02     33.02 o 
  -8  -7   3       46.54       26.61     33.09 o 
  -7  -7   3      186.09      148.56     41.35 o 
  -6  -7   3       43.71       21.02     27.10 o 
  -5  -7   3      302.47      318.03     27.19 o 
  -4  -7   3       27.88       57.70     23.97 o 
  -3  -7   3      110.22      101.40     25.89 o 
  -2  -7   3       12.93        0.00     12.84 o 
  -1  -7   3       92.85      103.17     36.47 o 
   0  -7   3       75.73       49.61     15.97 o 
   1  -7   3       45.88       45.33     15.37 o 
   2  -7   3       29.53       27.00     30.19 o 
   3  -7   3      139.71      128.35     15.91 o 
   4  -7   3       56.33       77.99     44.33 o 
   5  -7   3      317.35      334.57     25.89 o 
   6  -7   3       41.65       29.60     16.07 o 
   7  -7   3      121.91      125.18     22.06 o 
  -9  -6   3        7.79        3.43     14.59 o 
  -8  -6   3       84.89       44.52     16.42 o 
  -7  -6   3       24.91       22.87     16.37 o 
  -6  -6   3      239.39      238.70     20.24 o 
  -5  -6   3      225.81      231.36     18.81 o 
  -4  -6   3      211.62      199.53     16.25 o 
  -3  -6   3       95.88      128.60     16.80 o 
  -2  -6   3     1065.31      992.83     25.06 o 
  -1  -6   3       25.75       17.11      9.29 o 
   0  -6   3     1400.76     1309.75     34.41 o 
   1  -6   3       36.56       27.06     11.98 o 
   2  -6   3      313.23      321.80     49.97 o 
   3  -6   3       51.97       57.94     12.55 o 
   4  -6   3      104.82      106.06     15.86 o 
   5  -6   3       97.06      113.95     17.51 o 
   6  -6   3      435.20      396.65     40.03 o 
   7  -6   3       27.70       14.44     19.04 o 
   8  -6   3       25.89        6.55     16.92 o 
  -9  -5   3      179.32      136.61     19.83 o 
  -8  -5   3       82.54       51.57     15.39 o 
  -7  -5   3      207.58      197.71     19.51 o 
  -6  -5   3       22.21        0.00     11.19 o 
  -5  -5   3      658.96      676.59     27.60 o 
  -4  -5   3      719.11      721.62     26.83 o 
  -3  -5   3      577.29      542.28     30.08 o 
  -2  -5   3      192.30      202.16     13.03 o 
  -1  -5   3       40.27       32.93      5.00 o 
   0  -5   3      158.63      146.72     10.10 o 
   1  -5   3      348.80      357.68     15.75 o 
   2  -5   3      363.45      369.67     19.70 o 
   3  -5   3      553.47      543.66     25.76 o 
   4  -5   3      147.98      147.58     16.84 o 
   5  -5   3      628.44      633.62     32.43 o 
   6  -5   3      218.07      218.38     22.86 o 
   7  -5   3      305.15      334.48     49.29 o 
   8  -5   3       37.67       29.11     18.84 o 
   9  -5   3      162.98      166.43     47.03 o 
 -10  -4   3       28.27       30.93     18.98 o 
  -9  -4   3       25.67        0.03     16.03 o 
  -8  -4   3       15.46       28.98     15.56 o 
  -7  -4   3      219.37      203.27     22.48 o 
  -6  -4   3      368.82      346.62     22.89 o 
  -5  -4   3       18.57       24.93     11.41 o 
  -4  -4   3     7938.45     8006.24    285.01 o 
  -3  -4   3      914.74      953.70     28.45 o 
  -2  -4   3     1165.34     1113.45     35.34 o 
  -1  -4   3      284.91      288.20      9.22 o 
   0  -4   3     4928.43     4620.06     79.04 o 
   1  -4   3      118.05      121.27      9.14 o 
   2  -4   3     3223.93     3109.88     78.47 o 
   3  -4   3      187.55      168.74     15.40 o 
   4  -4   3      497.92      423.32     35.24 o 
   5  -4   3      235.69      245.53     25.27 o 
   6  -4   3       10.83        0.00     15.99 o 
   7  -4   3       17.11       45.13     20.55 o 
   8  -4   3       60.64       45.27     24.79 o 
   9  -4   3       95.27       64.40     26.64 o 
 -10  -3   3       33.16       36.88     19.55 o 
  -9  -3   3      556.67      494.77     40.05 o 
  -8  -3   3       74.49       64.86     29.05 o 
  -7  -3   3      486.07      531.70     41.80 o 
  -6  -3   3      285.90      282.09     51.09 o 
  -5  -3   3     1569.77     1654.76     90.56 o 
  -4  -3   3      712.10      752.30     29.38 o 
  -3  -3   3     2345.77     2496.27     89.63 o 
  -2  -3   3      139.44      149.37      7.79 o 
  -1  -3   3     1887.12     1861.85     30.81 o 
   0  -3   3      108.29      106.81      7.74 o 
   1  -3   3      465.88      510.55     12.79 o 
   2  -3   3      177.77      183.70     13.38 o 
   3  -3   3      163.63      160.97     14.32 o 
   4  -3   3      914.42      983.70     47.76 o 
   5  -3   3      178.42      159.49     23.90 o 
   6  -3   3      233.31      167.29     26.25 o 
   7  -3   3      370.13      377.29     39.93 o 
   8  -3   3        5.62        5.98     22.08 o 
   9  -3   3      363.98      385.84     45.41 o 
  10  -3   3       46.36        7.69     25.18 o 
 -11  -2   3       29.95        0.00     26.78 o 
 -10  -2   3       33.64       33.31     30.01 o 
  -9  -2   3        7.85        0.00     14.92 o 
  -8  -2   3       98.33      108.51     18.12 o 
  -7  -2   3       12.61        3.04     12.29 o 
  -6  -2   3      963.54     1013.38     64.00 o 
  -5  -2   3      227.91      277.86     24.34 o 
  -4  -2   3     4372.66     4846.25    121.15 o 
  -3  -2   3     1358.09     1376.39     41.81 o 
  -2  -2   3      276.47      189.58      9.49 o 
  -1  -2   3     1025.94      999.47     23.18 o 
   0  -2   3     2861.81     2560.49     50.65 o 
   1  -2   3       98.76      107.48      6.44 o 
   2  -2   3     3512.64     3564.15    122.13 o 
   3  -2   3       16.88       12.39      9.79 o 
   4  -2   3     1153.11     1245.45     55.92 o 
   5  -2   3      175.40      194.54     25.29 o 
   6  -2   3      256.38      263.92     31.98 o 
   7  -2   3        3.64        0.00     16.56 o 
   8  -2   3      126.32       97.34     27.75 o 
   9  -2   3       34.91       31.06     24.75 o 
  10  -2   3       11.95        0.00     25.32 o 
 -11  -1   3      206.35      125.83     39.78 o 
 -10  -1   3        2.39        0.00     24.82 o 
  -9  -1   3      280.94      317.37     43.47 o 
  -8  -1   3       28.38       28.98     15.20 o 
  -7  -1   3      536.60      566.41     30.68 o 
  -6  -1   3      129.67      163.28     32.89 o 
  -5  -1   3     4177.51     4803.48    121.84 o 
  -4  -1   3      343.24      359.70     19.65 o 
  -3  -1   3      692.71      785.08     27.04 o 
  -2  -1   3     1177.88     1309.41     29.75 o 
  -1  -1   3     1301.08     1318.67     27.83 o 
   0  -1   3     1043.86     1005.04     18.77 o 
   1  -1   3      291.35      281.72     13.11 o 
   2  -1   3     1869.54     1837.84     46.63 o 
   3  -1   3     2107.72     2088.59     54.35 o 
   4  -1   3     1068.48     1105.11     34.56 o 
   5  -1   3     2207.64     2224.06     62.55 o 
   6  -1   3      367.39      419.28     38.15 o 
   7  -1   3      399.79      438.12     42.31 o 
   8  -1   3       62.24       48.65     25.00 o 
   9  -1   3      362.53      407.46     46.09 o 
  10  -1   3        1.91        0.00     24.68 o 
 -11   0   3       43.33       70.70     35.55 o 
 -10   0   3       15.40        0.00     27.18 o 
  -9   0   3       29.12        2.32     25.57 o 
  -8   0   3      195.69      231.16     22.20 o 
  -7   0   3        6.41        0.29     12.80 o 
  -6   0   3      669.06      796.02     33.11 o 
  -5   0   3       91.46       81.64     14.44 o 
  -4   0   3      331.58      354.80     18.77 o 
  -3   0   3      679.79      646.02     23.43 o 
  -2   0   3     1153.09     1168.79     57.50 o 
  -1   0   3       25.27       31.00      9.63 o 
   0   0   3    33657.73    31249.34    705.45 o 
   1   0   3       52.02       56.12      6.32 o 
   2   0   3     1458.34     1422.08     38.57 o 
   3   0   3      312.03      312.20     15.74 o 
   4   0   3     5819.18     6244.54    150.71 o 
   5   0   3        0.10        0.00      9.38 o 
   6   0   3     1109.34     1137.37     41.41 o 
   7   0   3        1.36        0.00     18.88 o 
   8   0   3       22.82       18.63     22.44 o 
   9   0   3       21.47       12.15     24.33 o 
  10   0   3       47.34        7.16     26.78 o 
 -11   1   3      212.49      173.24     42.67 o 
 -10   1   3        3.38        3.63     28.85 o 
  -9   1   3      300.04      282.66     42.24 o 
  -8   1   3       25.11       21.11     12.99 o 
  -7   1   3      544.00      521.73     50.56 o 
  -6   1   3      131.00      134.57     15.24 o 
  -5   1   3     4179.74     4722.18    120.11 o 
  -4   1   3      344.70      366.67     18.51 o 
  -3   1   3      739.40      734.57     25.77 o 
  -2   1   3     1176.66     1272.41     52.61 o 
  -1   1   3     1290.85     1249.95     34.82 o 
   0   1   3     1017.45     1019.46     28.06 o 
   1   1   3      317.96      258.98     12.52 o 
   2   1   3     1865.83     1848.52     48.88 o 
   3   1   3     2160.10     2158.10     78.50 o 
   4   1   3     1077.04     1163.21     83.08 o 
   5   1   3     2114.76     2316.99     65.71 o 
   6   1   3      387.90      406.45     34.73 o 
   7   1   3      443.10      489.56     30.19 o 
   8   1   3       63.74       69.10     26.46 o 
   9   1   3      372.72      391.54     45.98 o 
  10   1   3        1.49        0.00     23.72 o 
 -11   2   3       26.46       11.08     34.80 o 
 -10   2   3       30.45       18.41     29.74 o 
  -9   2   3        7.42        0.00     23.29 o 
  -8   2   3       79.28       52.78     29.28 o 
  -7   2   3       12.76       27.65     20.30 o 
  -6   2   3      892.50      992.77     36.84 o 
  -5   2   3      221.71      253.60     17.55 o 
  -4   2   3     4263.16     4773.02    118.93 o 
  -3   2   3     1342.46     1354.61     39.92 o 
  -2   2   3      132.49      240.95     20.05 o 
  -1   2   3     1065.64     1006.61     45.87 o 
   0   2   3     2623.57     2508.45     63.11 o 
   1   2   3      108.93       94.01      7.65 o 
   2   2   3     3593.61     3515.04     87.60 o 
   3   2   3       13.78        1.28      9.90 o 
   4   2   3     1288.64     1183.66     43.84 o 
   5   2   3      166.81      241.68     19.62 o 
   6   2   3      235.41      286.17     23.76 o 
   7   2   3        1.73        6.95      9.69 o 
   8   2   3      133.47      130.50     21.59 o 
   9   2   3       34.53       19.34     25.50 o 
  10   2   3       12.48        0.00     26.68 o 
 -10   3   3       28.88        0.00     29.56 o 
  -9   3   3      531.28      568.30     54.57 o 
  -8   3   3       68.53       43.95     28.32 o 
  -7   3   3      475.81      495.93     45.80 o 
  -6   3   3      278.52      266.35     21.64 o 
  -5   3   3     1621.55     1590.32     53.96 o 
  -4   3   3      700.16      745.86     42.79 o 
  -3   3   3     2268.82     2396.64     64.59 o 
  -2   3   3      139.28      134.70     18.09 o 
  -1   3   3     1909.94     1864.30     75.76 o 
   0   3   3      101.62      118.76      8.36 o 
   1   3   3      503.19      444.37     27.96 o 
   2   3   3      173.86      185.93     21.26 o 
   3   3   3      159.16      149.47     12.49 o 
   4   3   3      897.76      915.76     34.30 o 
   5   3   3      175.50      161.90     18.04 o 
   6   3   3      236.84      225.00     21.53 o 
   7   3   3      364.31      429.91     30.33 o 
   8   3   3        3.50        4.88     16.41 o 
   9   3   3      373.09      372.41     45.09 o 
 -10   4   3       27.54       48.65     34.76 o 
  -9   4   3       22.69        0.00     27.53 o 
  -8   4   3       26.28        0.00     25.15 o 
  -7   4   3      230.36      285.58     36.79 o 
  -6   4   3      353.66      431.86     38.79 o 
  -5   4   3       19.97       13.72     13.94 o 
  -4   4   3     7905.30     8018.14    191.53 o 
  -3   4   3      956.35      958.29     32.84 o 
  -2   4   3     1186.63     1094.58     54.21 o 
  -1   4   3      310.15      308.55     29.49 o 
   0   4   3     4981.25     4537.31    168.25 o 
   1   4   3      131.82       68.24     20.23 o 
   2   4   3     3204.57     2908.46     89.17 o 
   3   4   3      180.94      200.72     30.38 o 
   4   4   3      437.32      434.51     23.34 o 
   5   4   3      232.59      299.33     22.31 o 
   6   4   3        2.75        4.82     14.37 o 
   7   4   3       22.76        4.42     24.68 o 
   8   4   3       55.83       80.92     33.52 o 
   9   4   3       90.41      180.44     44.24 o 
  -6   5   3       19.84       32.16     22.90 o 
  -5   5   3      662.86      703.15     45.55 o 
  -4   5   3      715.39      710.29     29.81 o 
  -3   5   3      578.78      548.61     37.49 o 
  -2   5   3      195.07      182.93     26.89 o 
  -1   5   3       40.39       23.22     20.91 o 
   0   5   3      149.82      176.41     27.39 o 
   1   5   3      327.49      332.86     42.44 o 
   2   5   3      391.04      374.34     21.19 o 
   3   5   3      563.68      540.42     45.52 o 
   4   5   3      157.47       96.41     29.78 o 
   5   5   3      630.08      639.64     55.88 o 
   6   5   3      235.08      237.71     40.28 o 
   7   5   3      307.25      215.34     42.31 o 
   8   5   3       38.20       33.48     33.52 o 
   9   5   3      168.75      146.63     44.81 o 
  -4   6   3      226.98      148.10     25.82 o 
  -3   6   3      118.43       92.57     23.65 o 
  -2   6   3      980.69     1123.29     60.94 o 
  -1   6   3       21.00        5.16     20.91 o 
   0   6   3     1411.45     1316.45     49.85 o 
   1   6   3       36.67       27.05     13.02 o 
   2   6   3      284.93      260.11     38.64 o 
   3   6   3       49.07       30.06     25.29 o 
   4   6   3       92.98       39.75     27.71 o 
   5   6   3      101.65      112.37     34.73 o 
   6   6   3      411.05      366.21     49.79 o 
   7   6   3       22.39       87.65     37.11 o 
   8   6   3       21.39       83.56     41.71 o 
  -3   7   3      127.16       85.66     27.43 o 
  -2   7   3       13.74        0.00     19.62 o 
  -1   7   3       92.91       75.95     17.49 o 
   0   7   3       70.88       68.92     16.73 o 
   1   7   3       52.62       43.70     28.07 o 
   2   7   3       27.90        0.00     23.40 o 
   3   7   3      135.31      187.81     37.61 o 
   4   7   3       65.74       36.15     27.10 o 
   5   7   3      330.77      356.42     50.22 o 
   6   7   3       39.53       23.44     31.98 o 
   7   7   3      128.99      191.83     46.59 o 
  -7   8   3        4.47        1.07     24.36 o 
  -6   8   3       69.32      155.93     34.51 o 
  -5   8   3       13.14       17.31     22.79 o 
  -4   8   3      129.61      152.37     29.88 o 
  -3   8   3      121.74       82.24     25.07 o 
  -2   8   3      237.22      221.31     26.04 o 
  -1   8   3       27.80       22.45     16.42 o 
   0   8   3      246.81      276.81     41.42 o 
   1   8   3       27.69       28.81     26.21 o 
   2   8   3      151.54      185.56     37.15 o 
   3   8   3      198.69      193.08     40.28 o 
   4   8   3      257.76      192.51     42.60 o 
   5   8   3        7.18       22.15     30.63 o 
   6   8   3       82.88       65.14     37.97 o 
   7   8   3        2.97       11.15     34.33 o 
  -6   9   3       79.52       71.16     30.70 o 
  -5   9   3       19.02       19.41     26.53 o 
  -4   9   3       25.41       31.95     23.12 o 
  -3   9   3       27.24       43.63     23.83 o 
  -2   9   3       16.14       21.87     21.83 o 
  -1   9   3       16.35       11.71     18.49 o 
   0   9   3        3.44        0.00     28.42 o 
   1   9   3        4.55       34.90     28.42 o 
   2   9   3       29.42       69.13     33.76 o 
   3   9   3       79.80       40.82     32.13 o 
   4   9   3       15.51       12.47     31.24 o 
   5   9   3        4.68       40.50     35.51 o 
  -4  10   3       98.61      111.37     30.81 o 
  -3  10   3       45.59       27.32     26.75 o 
  -2  10   3      169.45      145.28     33.12 o 
   0  10   3       98.59      193.11     44.06 o 
   1  10   3       23.11       45.02     35.97 o 
   2  10   3      163.94      137.84     41.99 o 
   3  10   3       14.90       19.23     34.09 o 
   4  10   3       49.35       56.74     35.44 o 
  -4 -10   4        9.44       17.06     29.17 o 
  -3 -10   4       23.96       18.73     26.89 o 
  -2 -10   4       27.61       32.20     19.51 o 
  -1 -10   4       21.39       43.60     26.48 o 
   0 -10   4       94.41       97.34     51.32 o 
   1 -10   4       43.70       43.57     20.99 o 
   2 -10   4       60.73       58.70     31.24 o 
   3 -10   4       83.30      131.32     37.83 o 
  -6  -9   4       62.73       26.04     30.74 o 
  -5  -9   4      200.68      191.05     39.36 o 
  -4  -9   4      143.22      185.88     37.36 o 
  -3  -9   4      146.99      100.90     30.38 o 
  -2  -9   4      156.83      173.15     26.04 o 
  -1  -9   4      295.03      347.31     31.46 o 
   0  -9   4      119.40      139.79     24.37 o 
   1  -9   4      469.51      448.20     51.50 o 
   2  -9   4       58.26       88.69     30.56 o 
   3  -9   4       85.62       33.48     28.67 o 
   4  -9   4       16.50        0.00     24.72 o 
   5  -9   4       15.21        0.00     26.36 o 
  -7  -8   4       24.95        5.59     28.49 o 
  -6  -8   4        4.25        0.00     24.43 o 
  -5  -8   4       16.29       16.78     25.32 o 
  -4  -8   4        5.30        0.00     18.84 o 
  -3  -8   4       43.91       51.25     24.75 o 
  -2  -8   4      189.93      220.35     35.87 o 
  -1  -8   4      125.97      108.62     19.80 o 
   0  -8   4      154.54      162.88     22.78 o 
   1  -8   4      117.28      127.05     21.00 o 
   2  -8   4      120.00      133.46     30.88 o 
   3  -8   4       14.95       26.43     23.69 o 
   4  -8   4      180.36      216.76     39.11 o 
   5  -8   4      210.35      133.99     37.43 o 
   6  -8   4      167.58      165.37     42.13 o 
  -8  -7   4       24.75       12.95     18.06 o 
  -7  -7   4      298.55      313.34     53.25 o 
  -6  -7   4       54.84       54.70     19.45 o 
  -5  -7   4       84.06      125.74     20.76 o 
  -4  -7   4      336.11      394.75     57.56 o 
  -3  -7   4      561.10      559.78     32.80 o 
  -2  -7   4       24.89        9.02     10.62 o 
  -1  -7   4      442.06      454.05     29.58 o 
   0  -7   4      103.71      131.85     19.08 o 
   1  -7   4      177.31      179.51     21.36 o 
   2  -7   4      274.89      340.75     30.86 o 
   3  -7   4      183.84      217.32     34.60 o 
   4  -7   4       11.32        0.00     11.58 o 
   5  -7   4      208.58      168.78     26.14 o 
   6  -7   4       24.05       48.28     15.96 o 
   7  -7   4       10.72        0.00     16.10 o 
  -9  -6   4       31.48       18.30     15.78 o 
  -8  -6   4       74.59       70.18     17.43 o 
  -7  -6   4      115.11       70.98     15.81 o 
  -6  -6   4      140.81      148.54     21.40 o 
  -5  -6   4      437.60      450.42     35.75 o 
  -4  -6   4      112.18      143.14     14.52 o 
  -3  -6   4       52.60       43.98      9.30 o 
  -2  -6   4      239.41      239.00     13.26 o 
  -1  -6   4      515.86      513.33     19.44 o 
   0  -6   4      558.19      560.83     20.56 o 
   1  -6   4      184.45      204.33     30.23 o 
   2  -6   4     1596.59     1683.69     51.45 o 
   3  -6   4        9.33        9.67     10.28 o 
   4  -6   4     1005.36     1058.10     40.65 o 
   5  -6   4       16.94       13.47     12.20 o 
   6  -6   4      260.22      276.33     25.32 o 
   7  -6   4       59.81       30.28     17.50 o 
   8  -6   4      271.50      305.69     30.25 o 
  -9  -5   4      161.65      149.59     20.74 o 
  -8  -5   4       20.43       29.28     14.21 o 
  -7  -5   4      137.27      152.35     18.24 o 
  -6  -5   4       56.72       52.23     14.12 o 
  -5  -5   4     1181.81     1188.08     47.02 o 
  -4  -5   4      156.20      170.52     15.44 o 
  -3  -5   4     2131.10     1988.34     40.83 o 
  -2  -5   4     1004.68      979.70     21.24 o 
  -1  -5   4     2732.75     2603.12     48.67 o 
   0  -5   4       18.78       28.72      8.72 o 
   1  -5   4     1379.46     1342.86     58.81 o 
   2  -5   4      158.10      153.50     19.93 o 
   3  -5   4      870.95      854.52     33.89 o 
   4  -5   4      689.85      687.61     31.72 o 
   5  -5   4       36.14       16.45     12.76 o 
   6  -5   4       46.40       38.52     15.63 o 
   7  -5   4       36.83       10.33     15.73 o 
   8  -5   4       53.33       47.83     28.37 o 
   9  -5   4       32.39       20.51     20.17 o 
 -10  -4   4      204.84      178.34     25.60 o 
  -9  -4   4       23.43       15.15     16.30 o 
  -8  -4   4       66.22       37.40     16.66 o 
  -7  -4   4      196.64      200.29     24.68 o 
  -6  -4   4      122.19      103.41     15.25 o 
  -5  -4   4       21.94       26.33     11.11 o 
  -4  -4   4      596.75      613.94     29.74 o 
  -3  -4   4      415.88      458.09     19.76 o 
  -2  -4   4     1101.76     1077.66     27.23 o 
  -1  -4   4      111.91      117.65      6.57 o 
   0  -4   4     2457.13     2369.04     51.47 o 
   1  -4   4      296.42      291.30     10.67 o 
   2  -4   4     3148.74     3142.61     80.65 o 
   3  -4   4     1273.04     1334.63     47.10 o 
   4  -4   4     1377.03     1255.49     44.36 o 
   5  -4   4      113.55      130.84     23.93 o 
   6  -4   4      734.98      660.48     45.30 o 
   7  -4   4       35.03       12.36     19.06 o 
   8  -4   4      418.11      386.16     43.24 o 
   9  -4   4       22.85       47.69     28.56 o 
 -10  -3   4        1.11        0.00     16.08 o 
  -9  -3   4      329.13      367.70     30.44 o 
  -8  -3   4       31.30       26.93     15.02 o 
  -7  -3   4      581.63      530.27     47.66 o 
  -6  -3   4      280.10      264.89     26.86 o 
  -5  -3   4     8125.05     8525.28    207.51 o 
  -4  -3   4      541.19      614.44     23.25 o 
  -3  -3   4     2202.28     2208.24     49.06 o 
  -2  -3   4      304.88      287.68     14.56 o 
  -1  -3   4     2016.26     1875.45     35.29 o 
   0  -3   4      784.49      749.59     17.08 o 
   1  -3   4     8335.01     8102.32    132.45 o 
   2  -3   4        9.32        0.00      7.15 o 
   3  -3   4      381.59      341.14     41.05 o 
   4  -3   4       48.67       22.51     14.10 o 
   5  -3   4       44.33       68.71     19.73 o 
   6  -3   4      140.12      134.13     25.18 o 
   7  -3   4       48.34       71.84     22.62 o 
   8  -3   4       86.26       79.46     26.57 o 
   9  -3   4       28.33       26.00     24.54 o 
 -10  -2   4      212.06      242.31     26.84 o 
  -9  -2   4       41.14       47.52     16.71 o 
  -8  -2   4       98.96      106.92     36.88 o 
  -7  -2   4      107.95       93.47     17.25 o 
  -6  -2   4       97.68      117.33     18.18 o 
  -5  -2   4      283.88      377.52     32.79 o 
  -4  -2   4      127.37      190.58     16.13 o 
  -3  -2   4       31.03       28.65      5.76 o 
  -2  -2   4      320.57      287.95     26.96 o 
  -1  -2   4     1607.80     1630.80     29.80 o 
   0  -2   4     5647.05     5702.96     93.28 o 
   1  -2   4      166.12      172.15      9.67 o 
   2  -2   4     1082.46      986.30     44.24 o 
   3  -2   4      268.02      277.21     23.04 o 
   4  -2   4     3916.22     4039.49    142.75 o 
   5  -2   4      273.63      285.79     28.92 o 
   6  -2   4      921.82      930.53     54.89 o 
   7  -2   4       18.48       54.42     21.80 o 
   8  -2   4      733.65      742.79     53.46 o 
   9  -2   4       18.54       17.95     23.69 o 
  10  -2   4      207.44      237.60     41.78 o 
 -11  -1   4       46.21        7.48     28.81 o 
 -10  -1   4        4.19        0.00     14.56 o 
  -9  -1   4      781.04      770.19     38.80 o 
  -8  -1   4       29.15       43.91     15.16 o 
  -7  -1   4      602.28      583.41     31.48 o 
  -6  -1   4      478.06      539.85     28.40 o 
  -5  -1   4     2923.42     3345.31     87.40 o 
  -4  -1   4      140.25      159.84     31.97 o 
  -3  -1   4     3816.09     3969.56     98.22 o 
  -2  -1   4      658.85      726.45     23.59 o 
  -1  -1   4     3883.73     4012.90     75.72 o 
   0  -1   4      128.58      124.92      5.81 o 
   1  -1   4     2516.17     2514.65     62.73 o 
   2  -1   4       74.77       93.82     15.80 o 
   3  -1   4     3233.64     3181.50     79.43 o 
   4  -1   4      861.91      833.18     28.98 o 
   5  -1   4      483.39      430.10     28.42 o 
   6  -1   4       29.66        0.00     15.07 o 
   7  -1   4      111.84       85.30     23.72 o 
   8  -1   4       18.17       38.40     22.76 o 
   9  -1   4      182.48      223.78     36.51 o 
  10  -1   4      101.06       67.17     30.27 o 
 -11   0   4        8.89        0.00     27.92 o 
 -10   0   4      165.23      187.45     40.32 o 
  -9   0   4        0.86        2.95     12.78 o 
  -8   0   4      113.56      106.20     19.79 o 
  -7   0   4       19.27        9.74     15.97 o 
  -6   0   4      108.01      117.54     15.62 o 
  -5   0   4      241.28      263.07     18.98 o 
  -4   0   4     1207.71     1324.69     41.63 o 
  -3   0   4      251.89      234.41     14.55 o 
  -2   0   4      922.92      920.85     28.31 o 
  -1   0   4     1155.68     1159.05     48.42 o 
   0   0   4     3515.86     3557.02     85.60 o 
   1   0   4       49.97       49.57      6.83 o 
   2   0   4     7252.05     7127.68    167.19 o 
   3   0   4      914.01      911.59     29.54 o 
   4   0   4     4468.51     4326.86    108.36 o 
   5   0   4       12.05       10.03     10.49 o 
   6   0   4     1175.38     1215.92     43.19 o 
   7   0   4        0.79       25.86     19.20 o 
   8   0   4      554.21      502.98     46.20 o 
   9   0   4       42.92       24.75     23.69 o 
  10   0   4      342.45      294.62     43.56 o 
 -11   1   4       41.35       36.29     34.37 o 
 -10   1   4        3.27        0.00     24.43 o 
  -9   1   4      758.49      809.71     64.11 o 
  -8   1   4       26.41       30.67     14.13 o 
  -7   1   4      592.55      616.46     35.44 o 
  -6   1   4      474.00      539.51     27.48 o 
  -5   1   4     2894.26     3042.76     84.88 o 
  -4   1   4      133.82      170.01     14.03 o 
  -3   1   4     3684.19     3789.43    138.44 o 
  -2   1   4      645.10      721.58     24.38 o 
  -1   1   4     3930.10     3718.64     93.78 o 
   0   1   4      139.36      128.20      8.88 o 
   1   1   4     2556.77     2580.35     64.44 o 
   2   1   4       86.97       83.96      9.26 o 
   3   1   4     3360.35     3254.21    113.30 o 
   4   1   4      809.51      892.54     32.30 o 
   5   1   4      476.69      504.93     25.43 o 
   6   1   4       35.20       53.64     14.31 o 
   7   1   4      108.67       97.98     23.58 o 
   8   1   4       26.33       16.21     20.30 o 
   9   1   4      184.59      183.78     34.30 o 
  10   1   4       96.05       25.61     28.78 o 
 -10   2   4      218.83      152.83     41.53 o 
  -9   2   4       45.34        7.94     27.10 o 
  -8   2   4       86.45      102.11     31.77 o 
  -7   2   4      112.19      110.81     16.49 o 
  -6   2   4      106.53      123.77     31.11 o 
  -5   2   4      279.31      328.68     28.23 o 
  -4   2   4      135.87      177.86     14.93 o 
  -3   2   4       33.14       48.62     13.43 o 
  -2   2   4      367.73      369.49     25.25 o 
  -1   2   4     1585.25     1498.16     42.99 o 
   0   2   4     5781.73     5507.49    133.76 o 
   1   2   4      165.48      171.01     10.58 o 
   2   2   4     1107.84     1075.99     46.03 o 
   3   2   4      254.19      293.13     17.07 o 
   4   2   4     3841.86     3899.79    101.93 o 
   5   2   4      260.70      324.93     22.51 o 
   6   2   4      953.25      982.74     53.32 o 
   7   2   4       17.41       31.01     15.17 o 
   8   2   4      735.24      750.91     53.10 o 
   9   2   4       16.56        0.00     22.79 o 
  10   2   4      213.80      221.64     39.46 o 
 -10   3   4        1.49        0.00     29.78 o 
  -9   3   4      339.76      383.17     48.83 o 
  -8   3   4       33.68        0.00     22.26 o 
  -7   3   4      564.90      596.56     28.79 o 
  -6   3   4      270.82      264.12     23.03 o 
  -5   3   4     8092.29     8433.56    204.36 o 
  -4   3   4      523.48      596.39     26.00 o 
  -3   3   4     2314.83     2153.36     86.69 o 
  -2   3   4      315.22      314.96     26.14 o 
  -1   3   4     1973.96     1890.51     78.50 o 
   0   3   4      766.19      733.55     24.07 o 
   1   3   4     8443.07     7869.27    188.87 o 
   2   3   4        4.37        5.89      5.66 o 
   3   3   4      376.25      341.31     37.88 o 
   4   3   4       39.45       73.11     12.62 o 
   5   3   4       55.85       54.76     19.93 o 
   6   3   4      153.17      140.35     41.46 o 
   7   3   4       47.20       47.83     17.04 o 
   8   3   4       76.92       98.31     21.09 o 
   9   3   4       27.97        0.00     23.83 o 
 -10   4   4      190.36      164.27     41.89 o 
  -9   4   4       21.52        0.00     27.75 o 
  -8   4   4       56.76       34.83     26.82 o 
  -7   4   4      206.81      166.94     32.09 o 
  -6   4   4      108.01      124.36     15.94 o 
  -5   4   4       19.13       36.64     12.86 o 
  -4   4   4      608.07      603.89     27.56 o 
  -3   4   4      408.92      481.79     35.94 o 
  -2   4   4     1107.96     1103.13     55.85 o 
  -1   4   4      108.67      103.18     22.47 o 
   0   4   4     2477.28     2296.86     97.80 o 
   1   4   4      286.52      280.03     15.94 o 
   2   4   4     3155.04     3042.92    121.29 o 
   3   4   4     1259.12     1236.15     40.41 o 
   4   4   4     1407.74     1244.20     42.09 o 
   5   4   4      114.44      104.87     16.41 o 
   6   4   4      666.21      708.24     57.77 o 
   7   4   4       35.21       27.28     28.89 o 
   8   4   4      424.63      502.91     55.35 o 
  -7   5   4      118.97      177.19     32.52 o 
  -6   5   4       62.33       71.84     24.75 o 
  -5   5   4     1248.63     1225.22     47.12 o 
  -4   5   4      141.00      183.04     32.16 o 
  -3   5   4     2137.78     2036.22     87.19 o 
  -2   5   4     1007.22      990.01     56.42 o 
  -1   5   4     2811.03     2712.69    111.09 o 
   0   5   4       12.67        1.89     19.23 o 
   1   5   4     1381.35     1171.94     68.81 o 
   2   5   4      162.94      151.83     30.38 o 
   3   5   4      888.79      835.43     60.05 o 
   4   5   4      725.44      662.44     55.67 o 
   5   5   4       39.56       34.16     26.75 o 
   6   5   4       51.00       32.13     30.95 o 
   7   5   4       38.62       17.99     29.95 o 
   8   5   4       50.33       28.14     34.33 o 
   9   5   4       36.09       32.70     37.83 o 
  -4   6   4      109.60      107.85     25.36 o 
  -3   6   4       54.51       59.91     23.72 o 
  -2   6   4      257.93      277.14     36.36 o 
  -1   6   4      514.07      539.13     47.23 o 
   0   6   4      562.59      458.85     46.87 o 
   1   6   4      171.80      171.42     33.34 o 
   2   6   4     1630.56     1555.50     87.01 o 
   3   6   4        4.11        0.00     26.43 o 
   4   6   4     1027.57      905.49     69.56 o 
   5   6   4       11.39       48.33     29.46 o 
   6   6   4      265.48      271.40     47.23 o 
   7   6   4       62.15      101.90     36.47 o 
   8   6   4      284.36      307.30     53.21 o 
  -3   7   4      528.43      580.81     48.05 o 
  -2   7   4       21.57        0.00     25.25 o 
  -1   7   4      424.66      506.97     50.01 o 
   0   7   4      100.52      109.17     19.03 o 
   1   7   4      189.99      200.88     37.97 o 
   2   7   4      285.70      193.15     38.79 o 
   3   7   4      190.11      177.73     38.93 o 
   4   7   4        7.76        7.84     28.21 o 
   5   7   4      211.80      251.70     44.63 o 
   6   7   4       25.21       29.95     36.51 o 
   7   7   4       10.02       33.16     35.23 o 
  -3   8   4       42.96       76.97     30.06 o 
  -2   8   4      193.87      231.00     24.50 o 
  -1   8   4      121.96      105.74     20.28 o 
   0   8   4      170.69      100.65     34.37 o 
   1   8   4      116.21       96.45     34.19 o 
   2   8   4      132.83       81.71     34.30 o 
   3   8   4       14.89       11.11     29.10 o 
   4   8   4      204.28      212.38     42.35 o 
   5   8   4      199.47      270.65     50.04 o 
   6   8   4      172.15      178.55     50.26 o 
  -6   9   4       55.60       34.76     25.36 o 
  -5   9   4      195.07      228.59     37.97 o 
  -4   9   4      147.58      106.32     28.56 o 
  -3   9   4      140.57      122.42     28.14 o 
  -2   9   4      158.71      210.43     25.62 o 
  -1   9   4      294.04      265.84     46.23 o 
   0   9   4      115.53      149.84     39.36 o 
   1   9   4      462.12      547.79     58.70 o 
   2   9   4       64.73       22.79     30.92 o 
   3   9   4       87.61      148.99     38.82 o 
   4   9   4       13.18        0.00     28.81 o 
   5   9   4       16.67        9.26     36.08 o 
  -4  10   4        9.65       27.14     24.01 o 
  -3  10   4       22.77       49.97     26.04 o 
  -1  10   4       20.49       38.36     35.40 o 
   0  10   4       90.90      126.94     41.00 o 
   1  10   4       45.29       54.17     38.40 o 
   2  10   4       66.82       87.65     40.25 o 
   3  10   4       77.66       79.78     39.75 o 
  -4 -10   5       56.63      126.48     37.79 o 
  -3 -10   5       50.31       94.85     33.34 o 
  -2 -10   5       53.14       71.59     30.95 o 
  -1 -10   5       14.42        7.95     19.62 o 
   0 -10   5      136.17      149.53     26.83 o 
   1 -10   5       18.70        0.00     18.82 o 
   2 -10   5       15.71       41.67     29.85 o 
  -6  -9   5       47.94       33.98     30.56 o 
  -5  -9   5        6.86       34.76     27.50 o 
  -4  -9   5       12.25       30.95     25.43 o 
  -3  -9   5      186.03      165.01     35.30 o 
  -2  -9   5        6.94        1.53     16.67 o 
  -1  -9   5      157.96      134.44     23.46 o 
   0  -9   5       44.72       49.53     25.29 o 
   1  -9   5       25.83       39.62     20.31 o 
   2  -9   5       54.35       24.54     26.36 o 
   3  -9   5      161.75      229.30     41.46 o 
   4  -9   5       50.17       66.53     31.70 o 
   5  -9   5       76.38      140.47     39.68 o 
  -7  -8   5       98.03      102.06     23.68 o 
  -6  -8   5      198.15      232.25     51.80 o 
  -5  -8   5      107.81      116.02     21.60 o 
  -4  -8   5      106.67      120.15     43.24 o 
  -3  -8   5       65.30       49.92     16.60 o 
  -2  -8   5      177.52      185.08     48.17 o 
  -1  -8   5      176.99      207.43     24.17 o 
   0  -8   5       94.59      100.17     19.96 o 
   1  -8   5       13.77       10.59     14.69 o 
   2  -8   5        1.36       19.73     22.87 o 
   3  -8   5      109.38      122.24     32.20 o 
   4  -8   5        7.71       46.55     28.32 o 
   5  -8   5       14.39       52.57     29.99 o 
   6  -8   5       17.51       58.27     30.31 o 
  -8  -7   5       32.08       24.00     19.85 o 
  -7  -7   5       49.13       31.87     19.13 o 
  -6  -7   5       32.03       25.58     16.70 o 
  -5  -7   5       77.20       77.91     18.55 o 
  -4  -7   5       26.14       57.45     15.79 o 
  -3  -7   5      110.09      136.69     18.71 o 
  -2  -7   5       80.62       76.59     13.54 o 
  -1  -7   5      233.82      252.13     19.31 o 
   0  -7   5       19.15       27.42     15.22 o 
   1  -7   5      237.95      253.93     20.09 o 
   2  -7   5       20.18       33.24     20.64 o 
   3  -7   5      166.46      158.32     30.95 o 
   4  -7   5       23.56       16.54     13.11 o 
   5  -7   5      211.86      214.93     22.07 o 
   6  -7   5        6.49        0.00     13.41 o 
   7  -7   5      131.46      122.97     22.16 o 
  -9  -6   5       25.08       34.51     16.53 o 
  -8  -6   5      208.63      237.04     23.46 o 
  -7  -6   5       41.47       48.97     14.76 o 
  -6  -6   5       83.06       98.33     19.22 o 
  -5  -6   5      208.19      179.66     22.51 o 
  -4  -6   5      970.75     1003.38     41.31 o 
  -3  -6   5      162.57      190.31     13.40 o 
  -2  -6   5      194.51      229.48     12.37 o 
  -1  -6   5       18.29       14.08      7.00 o 
   0  -6   5       23.65       19.58     14.67 o 
   1  -6   5      102.90      110.69     14.25 o 
   2  -6   5      285.66      303.46     33.52 o 
   3  -6   5      101.77       97.81     15.40 o 
   4  -6   5       22.02       25.16     26.30 o 
   5  -6   5       30.26       34.46     21.60 o 
   6  -6   5      170.76      133.99     40.46 o 
   7  -6   5        9.69        0.00     15.26 o 
   8  -6   5       15.80        9.01     17.16 o 
  -9  -5   5       39.71       32.14     15.85 o 
  -8  -5   5       14.25       14.44     13.09 o 
  -7  -5   5       40.28       26.31     13.35 o 
  -6  -5   5      295.57      314.50     25.78 o 
  -5  -5   5      145.10      135.06     19.38 o 
  -4  -5   5      155.18      122.60     16.47 o 
  -3  -5   5      439.91      443.35     16.39 o 
  -2  -5   5      385.07      414.60     14.62 o 
  -1  -5   5      948.38      937.89     26.92 o 
   0  -5   5      272.98      255.59     13.82 o 
   1  -5   5     3295.92     3335.18     60.77 o 
   2  -5   5      136.18      169.63     16.02 o 
   3  -5   5      819.97      765.07     31.86 o 
   4  -5   5       58.88       56.93     18.36 o 
   5  -5   5      369.06      388.81     33.71 o 
   6  -5   5       53.39       62.28     27.62 o 
   7  -5   5      203.28      228.88     25.56 o 
   8  -5   5        6.97        0.00     16.49 o 
 -10  -4   5      171.95      197.05     27.10 o 
  -9  -4   5       29.62       12.00     16.41 o 
  -8  -4   5      252.37      224.02     25.74 o 
  -7  -4   5        8.33        0.00     13.60 o 
  -6  -4   5      901.78      970.63     37.22 o 
  -5  -4   5      258.07      282.18     23.78 o 
  -4  -4   5     1839.19     1889.55     58.82 o 
  -3  -4   5      960.77     1028.64     33.33 o 
  -2  -4   5     1595.97     1566.92     47.00 o 
  -1  -4   5      129.70      122.44      8.21 o 
   0  -4   5     1315.72     1302.31     27.48 o 
   1  -4   5      235.31      241.64     10.59 o 
   2  -4   5      267.07      286.74     18.15 o 
   3  -4   5      140.58      140.86     15.65 o 
   4  -4   5      131.54      129.73     16.72 o 
   5  -4   5      209.75      228.33     21.76 o 
   6  -4   5       46.98        5.91     16.49 o 
   7  -4   5      113.25       95.77     25.04 o 
   8  -4   5      138.50      116.61     29.28 o 
   9  -4   5       11.84       19.84     25.89 o 
 -10  -3   5        6.95        6.71     16.68 o 
  -9  -3   5       20.19       56.97     36.26 o 
  -8  -3   5       94.57      119.26     45.79 o 
  -7  -3   5        8.86       24.29     18.70 o 
  -6  -3   5       74.73       87.14     17.21 o 
  -5  -3   5      315.91      356.44     49.58 o 
  -4  -3   5      354.99      426.00     26.24 o 
  -3  -3   5     1765.34     1719.90     40.23 o 
  -2  -3   5       74.07       71.51      7.33 o 
  -1  -3   5     1046.27      952.49     27.51 o 
   0  -3   5      487.62      465.93     23.64 o 
   1  -3   5     1195.80     1086.46     26.71 o 
   2  -3   5      446.83      464.78     39.73 o 
   3  -3   5     3480.03     3351.59    100.44 o 
   4  -3   5      122.97       76.01     17.35 o 
   5  -3   5      925.29      839.67     49.04 o 
   6  -3   5      102.41       93.00     22.15 o 
   7  -3   5      293.96      293.88     34.66 o 
   8  -3   5        7.10        8.80     19.62 o 
   9  -3   5      237.26      194.33     34.37 o 
 -10  -2   5      443.52      428.76     32.87 o 
  -9  -2   5       22.99       17.30     24.65 o 
  -8  -2   5      516.80      498.53     31.54 o 
  -7  -2   5      272.12      277.88     23.95 o 
  -6  -2   5     1766.43     1782.55     78.46 o 
  -5  -2   5       17.55       10.34     11.09 o 
  -4  -2   5     3621.73     3787.73     99.21 o 
  -3  -2   5       92.69       99.03     15.63 o 
  -2  -2   5     1213.19     1258.92     34.45 o 
  -1  -2   5      636.25      630.79     17.32 o 
   0  -2   5     1551.18     1611.71     30.05 o 
   1  -2   5        6.01       12.98      4.59 o 
   2  -2   5      254.44      267.17     27.00 o 
   3  -2   5     1131.51     1201.75     53.57 o 
   4  -2   5      113.53      150.02     20.52 o 
   5  -2   5      590.03      582.02     38.93 o 
   6  -2   5      166.88      102.33     22.40 o 
   7  -2   5       50.62       16.78     18.66 o 
   8  -2   5      117.63      104.68     28.46 o 
   9  -2   5       91.19       55.53     27.39 o 
 -11  -1   5       86.59       73.80     37.29 o 
 -10  -1   5        5.93        1.44     15.35 o 
  -9  -1   5       21.82       15.97     15.36 o 
  -8  -1   5       54.14       57.94     16.28 o 
  -7  -1   5      127.86       97.82     16.90 o 
  -6  -1   5      218.04      218.79     20.25 o 
  -5  -1   5      741.26      797.15     43.19 o 
  -4  -1   5      626.42      707.19     28.45 o 
  -3  -1   5      667.69      774.92     22.12 o 
  -2  -1   5      710.56      694.94     18.49 o 
  -1  -1   5     1344.13     1225.04     27.60 o 
   0  -1   5      302.20      303.24     18.59 o 
   1  -1   5      840.04      798.76     24.74 o 
   2  -1   5      119.12      138.17     10.17 o 
   3  -1   5     1917.44     1757.58     48.22 o 
   4  -1   5        7.41        0.00      7.74 o 
   5  -1   5     1740.19     1632.22     73.05 o 
   6  -1   5        4.55        0.00     15.64 o 
   7  -1   5      423.58      403.68     39.43 o 
   8  -1   5       89.24       35.47     23.15 o 
   9  -1   5      240.94      183.28     35.58 o 
 -11   0   5        8.66        3.21     30.24 o 
 -10   0   5      385.91      266.20     46.05 o 
  -9   0   5        0.14        6.38     13.73 o 
  -8   0   5      249.81      236.22     22.30 o 
  -7   0   5        0.59       16.40     12.31 o 
  -6   0   5      669.49      668.95     31.39 o 
  -5   0   5        3.74        2.53      9.60 o 
  -4   0   5     5747.52     6032.66    148.36 o 
  -3   0   5      169.09      198.71     21.19 o 
  -2   0   5     2435.58     2481.18    101.47 o 
  -1   0   5     1245.17     1229.87     39.59 o 
   0   0   5      172.73      190.01     11.34 o 
   1   0   5      201.64      195.36     15.89 o 
   2   0   5     2494.09     2522.92     65.12 o 
   3   0   5      596.46      549.71     22.83 o 
   4   0   5      391.52      419.08     21.55 o 
   5   0   5      153.15      155.99     16.37 o 
   6   0   5      236.46      265.03     29.78 o 
   7   0   5       60.42       37.47     20.87 o 
   8   0   5      182.39      171.25     31.73 o 
   9   0   5        2.16        0.00     20.76 o 
 -11   1   5       92.10       65.86     34.80 o 
 -10   1   5        7.00       22.76     30.74 o 
  -9   1   5       19.79       26.43     15.71 o 
  -8   1   5       54.71       24.97     13.92 o 
  -7   1   5      119.08      130.08     17.12 o 
  -6   1   5      213.84      259.21     20.36 o 
  -5   1   5      711.25      784.44     31.83 o 
  -4   1   5      611.46      668.78     27.90 o 
  -3   1   5      738.92      723.56     39.57 o 
  -2   1   5      727.59      627.85     31.86 o 
  -1   1   5     1250.76     1252.55     39.71 o 
   0   1   5      322.55      297.21     26.30 o 
   1   1   5      897.17      776.76     37.56 o 
   2   1   5      129.88      153.28     13.93 o 
   3   1   5     1900.81     1776.57     69.24 o 
   4   1   5        7.88        0.00      8.77 o 
   5   1   5     1794.15     1670.45     77.82 o 
   6   1   5        3.54        0.00     12.71 o 
   7   1   5      383.69      406.00     38.96 o 
   8   1   5       78.30       53.18     23.90 o 
   9   1   5      245.78      275.18     38.29 o 
 -10   2   5      443.55      401.58     52.57 o 
  -9   2   5       20.04       17.74     26.89 o 
  -8   2   5      545.00      530.51     48.10 o 
  -7   2   5      274.60      294.57     22.46 o 
  -6   2   5     1734.73     1746.59     99.12 o 
  -5   2   5       18.50        9.49      9.99 o 
  -4   2   5     3614.61     3776.71    107.26 o 
  -3   2   5      101.10      119.00     19.06 o 
  -2   2   5     1305.94     1216.94     37.49 o 
  -1   2   5      656.27      605.44     22.13 o 
   0   2   5     1567.28     1603.26     44.67 o 
   1   2   5       10.87        7.89     13.82 o 
   2   2   5      244.31      283.37     16.12 o 
   3   2   5     1074.57     1211.46     39.19 o 
   4   2   5      115.64      134.05     15.29 o 
   5   2   5      601.11      608.80     51.68 o 
   6   2   5      147.09       96.03     47.82 o 
   7   2   5       59.74       35.94     16.71 o 
   8   2   5      127.94      174.91     31.13 o 
   9   2   5       82.71       96.70     29.56 o 
 -10   3   5        8.25       12.07     31.95 o 
  -9   3   5       18.05        0.00     26.04 o 
  -8   3   5       90.68       52.64     27.32 o 
  -7   3   5        9.90        0.00     11.15 o 
  -6   3   5       77.29       48.70     13.38 o 
  -5   3   5      310.54      352.47     22.39 o 
  -4   3   5      369.93      381.73     22.63 o 
  -3   3   5     1708.59     1627.98     73.19 o 
  -2   3   5       69.54       57.66     17.74 o 
  -1   3   5      990.51      958.20     30.98 o 
   0   3   5      520.20      480.67     19.18 o 
   1   3   5     1045.74     1135.36     42.33 o 
   2   3   5      445.55      451.81     20.32 o 
   3   3   5     3535.38     3443.71     89.47 o 
   4   3   5      116.00      148.43     15.69 o 
   5   3   5      864.12      931.15     37.21 o 
   6   3   5      110.89       78.43     17.15 o 
   7   3   5      274.05      344.45     28.21 o 
   8   3   5        7.07        0.00     19.30 o 
 -10   4   5      181.45      136.70     41.07 o 
  -9   4   5       30.86       17.06     28.71 o 
  -8   4   5      205.08      240.31     37.43 o 
  -7   4   5       11.40       43.99     23.72 o 
  -6   4   5      944.02      913.11     37.95 o 
  -5   4   5      260.73      281.31     74.05 o 
  -4   4   5     1889.62     1847.33     61.33 o 
  -3   4   5      972.61     1107.79     56.60 o 
  -2   4   5     1577.13     1481.84     71.45 o 
  -1   4   5      123.81      128.86     24.93 o 
   0   4   5     1360.47     1253.90     38.65 o 
   1   4   5      239.42      234.43     13.69 o 
   2   4   5      251.35      254.70     16.56 o 
   3   4   5      154.65      124.43     13.07 o 
   4   4   5      134.42      129.93     14.94 o 
   5   4   5      220.04      287.14     41.32 o 
   6   4   5       52.41       53.25     29.81 o 
   7   4   5      108.59      116.36     38.07 o 
   8   4   5      137.47      229.52     45.59 o 
  -7   5   5       43.77       35.55     25.18 o 
  -6   5   5      298.11      282.80     34.73 o 
  -5   5   5      129.75      132.98     17.99 o 
  -4   5   5      164.34      162.73     17.24 o 
  -3   5   5      416.80      468.72     39.86 o 
  -2   5   5      407.54      459.21     40.53 o 
  -1   5   5      895.75      802.31     55.38 o 
   0   5   5      268.72      271.97     35.76 o 
   1   5   5     3280.32     3109.25    136.48 o 
   2   5   5      150.98      112.48     30.13 o 
   3   5   5      797.98      776.34     58.84 o 
   4   5   5       67.14       18.73     29.60 o 
   5   5   5      349.40      399.27     49.90 o 
   6   5   5       60.00       76.51     32.87 o 
   7   5   5      189.00      219.76     45.80 o 
   8   5   5        4.10        0.00     35.30 o 
  -5   6   5      180.29      148.38     27.75 o 
  -4   6   5      999.13     1052.94     60.55 o 
  -3   6   5      164.63      171.67     31.41 o 
  -2   6   5      211.02      182.07     33.69 o 
  -1   6   5       18.39        4.81     22.47 o 
   0   6   5       25.48        2.88     24.75 o 
   1   6   5      101.69       80.99     31.13 o 
   2   6   5      290.58      226.10     39.71 o 
   3   6   5      118.78      164.51     37.08 o 
   4   6   5       21.62       41.39     30.74 o 
   5   6   5       37.52       43.31     31.20 o 
   6   6   5      169.90      151.12     39.39 o 
   7   6   5        8.03       31.81     35.30 o 
   8   6   5       16.74        6.52     40.64 o 
  -4   7   5       31.91       48.90     25.00 o 
  -3   7   5      110.13       47.87     27.50 o 
  -2   7   5       91.30       54.49     30.95 o 
  -1   7   5      215.49      220.43     39.86 o 
   0   7   5       26.84        0.00     25.54 o 
   1   7   5      209.37      204.12     40.50 o 
   2   7   5       30.32        0.00     27.18 o 
   3   7   5      170.93      155.57     37.22 o 
   4   7   5       17.24       16.21     30.17 o 
   5   7   5      217.33      204.05     46.87 o 
   6   7   5        8.45       14.78     32.55 o 
   7   7   5      126.71      138.48     46.98 o 
  -3   8   5       65.14       73.87     28.99 o 
  -2   8   5      178.54      219.33     39.71 o 
  -1   8   5      180.35      198.24     39.82 o 
   0   8   5       88.91       84.77     33.91 o 
   1   8   5       15.22       34.83     31.13 o 
   2   8   5        1.89        0.00     25.36 o 
   3   8   5      101.85      121.67     37.75 o 
   4   8   5        6.69       43.49     35.58 o 
   5   8   5       16.16        2.46     32.38 o 
   6   8   5       12.56       33.80     39.39 o 
  -4   9   5       10.68       32.70     22.26 o 
  -3   9   5      182.77      135.06     29.13 o 
  -2   9   5        5.92        0.00     15.59 o 
  -1   9   5      140.88      217.65     42.95 o 
   0   9   5       42.12       24.54     33.69 o 
   1   9   5       17.03       47.51     35.90 o 
   2   9   5       53.74        6.98     33.48 o 
   3   9   5      148.90      208.15     46.44 o 
   4   9   5       48.66       68.06     38.15 o 
   5   9   5       73.77      111.30     46.48 o 
  -4  10   5       59.87       93.21     27.82 o 
  -3  10   5       52.17       87.69     27.07 o 
  -1  10   5       15.54       29.42     35.47 o 
   0  10   5      137.57      160.88     44.81 o 
   1  10   5       18.87        5.77     33.44 o 
   2  10   5       18.03       21.73     34.76 o 
  -3 -10   6       36.04       30.31     25.79 o 
  -2 -10   6       78.20      115.01     36.47 o 
  -1 -10   6      150.94      177.33     29.25 o 
   0 -10   6       59.63       75.95     25.18 o 
   1 -10   6       44.40       39.08     23.11 o 
   2 -10   6      205.56      323.08     48.15 o 
  -5  -9   6       19.46       35.08     27.53 o 
  -4  -9   6        8.09       26.61     25.57 o 
  -3  -9   6       16.62       14.50     23.76 o 
  -2  -9   6       34.89       31.56     24.61 o 
  -1  -9   6        9.64        8.17     18.22 o 
   0  -9   6        1.66        7.57     17.62 o 
   1  -9   6      103.63       85.21     38.57 o 
   2  -9   6      107.66       91.54     30.84 o 
   3  -9   6       60.17       69.20     29.10 o 
   4  -9   6       61.86       65.93     31.91 o 
  -7  -8   6        5.64       39.34     20.50 o 
  -6  -8   6      135.45      165.05     25.24 o 
  -5  -8   6       45.03       36.36     17.21 o 
  -4  -8   6      308.20      372.02     29.11 o 
  -3  -8   6       42.01       66.89     17.51 o 
  -2  -8   6      308.00      345.74     35.07 o 
  -1  -8   6        5.04        0.00     13.61 o 
   0  -8   6      198.22      176.99     23.44 o 
   1  -8   6      171.95      164.89     46.37 o 
   2  -8   6      232.06      249.50     37.54 o 
   3  -8   6       64.40       71.31     29.63 o 
   4  -8   6      172.79      163.34     36.83 o 
   5  -8   6       20.34       10.36     27.57 o 
  -8  -7   6       71.19       78.44     23.50 o 
  -7  -7   6      179.02      161.17     24.75 o 
  -6  -7   6        6.98        8.33     27.39 o 
  -5  -7   6      160.55      199.52     22.69 o 
  -4  -7   6        2.27        0.00     13.52 o 
  -3  -7   6        0.48       15.54     12.62 o 
  -2  -7   6       18.93       43.94     12.16 o 
  -1  -7   6      149.92      130.99     14.96 o 
   0  -7   6      264.40      261.26     17.04 o 
   1  -7   6       24.98       22.87     12.22 o 
   2  -7   6       92.72      133.67     27.85 o 
   3  -7   6      178.38      217.29     20.98 o 
   4  -7   6       15.19       11.05     12.91 o 
   5  -7   6      139.49      186.81     22.02 o 
   6  -7   6       79.95       69.41     29.81 o 
  -9  -6   6       35.04       35.35     16.82 o 
  -8  -6   6      106.56      111.66     18.50 o 
  -7  -6   6       38.54       23.26     16.61 o 
  -6  -6   6      180.87      163.79     22.22 o 
  -5  -6   6      173.35      182.21     51.82 o 
  -4  -6   6      319.24      402.51     26.72 o 
  -3  -6   6       92.39       98.19     15.50 o 
  -2  -6   6     1417.84     1423.99     37.34 o 
  -1  -6   6       82.37       93.99      9.63 o 
   0  -6   6     1444.89     1525.34     39.57 o 
   1  -6   6       89.15       71.78     11.10 o 
   2  -6   6      352.36      324.66     21.61 o 
   3  -6   6        5.25        3.02     16.85 o 
   4  -6   6      456.97      480.02     28.20 o 
   5  -6   6      104.32       77.03     17.08 o 
   6  -6   6      113.59      118.89     35.97 o 
   7  -6   6       58.87       37.69     18.96 o 
  -9  -5   6      181.44      221.48     23.12 o 
  -8  -5   6        6.36        9.38     13.27 o 
  -7  -5   6       64.40       83.21     23.25 o 
  -6  -5   6       76.89       62.32     14.37 o 
  -5  -5   6      340.52      374.79     29.47 o 
  -4  -5   6       13.85        9.34      8.17 o 
  -3  -5   6      195.18      191.32     14.90 o 
  -2  -5   6      241.93      272.74     15.81 o 
  -1  -5   6       58.67       34.16      6.52 o 
   0  -5   6      101.55       89.05      8.43 o 
   1  -5   6        2.48        1.76      6.16 o 
   2  -5   6       17.49       16.65     10.69 o 
   3  -5   6      630.29      697.27     57.45 o 
   4  -5   6       70.86       53.61     15.09 o 
   5  -5   6      341.19      384.84     42.90 o 
   6  -5   6       48.10       20.21     17.27 o 
   7  -5   6      150.96      133.78     23.79 o 
   8  -5   6        2.77        0.00     17.19 o 
 -10  -4   6       28.92       34.30     18.81 o 
  -9  -4   6       30.22       20.36     13.64 o 
  -8  -4   6      104.79      108.28     17.60 o 
  -7  -4   6       74.69       88.31     15.41 o 
  -6  -4   6      482.92      517.30     25.92 o 
  -5  -4   6      127.75       96.04     13.84 o 
  -4  -4   6     2780.08     2739.57     62.10 o 
  -3  -4   6      226.52      234.49     12.27 o 
  -2  -4   6     1922.09     1910.72     38.11 o 
  -1  -4   6      709.83      729.81     49.53 o 
   0  -4   6     5290.25     5138.80    101.38 o 
   1  -4   6      291.31      293.90     23.88 o 
   2  -4   6     3913.24     3893.83     98.33 o 
   3  -4   6       74.57       77.84     25.80 o 
   4  -4   6     1161.51     1149.70     42.28 o 
   5  -4   6      277.27      270.52     23.09 o 
   6  -4   6       70.67       52.45     22.26 o 
   7  -4   6       46.45       35.44     22.19 o 
   8  -4   6       85.10       57.41     24.86 o 
 -10  -3   6        0.53       22.92     17.30 o 
  -9  -3   6      430.91      479.15     34.47 o 
  -8  -3   6       96.82      102.04     19.34 o 
  -7  -3   6      251.11      234.89     23.59 o 
  -6  -3   6      195.66      182.05     23.86 o 
  -5  -3   6      445.14      475.88     24.29 o 
  -4  -3   6       39.89       45.76      8.20 o 
  -3  -3   6      361.19      346.07     21.96 o 
  -2  -3   6      366.80      445.60     19.57 o 
  -1  -3   6      122.24      122.36     12.53 o 
   0  -3   6      102.21      114.59      7.37 o 
   1  -3   6     2302.28     2402.58     51.31 o 
   2  -3   6      463.47      455.18     17.72 o 
   3  -3   6      412.07      402.03     22.30 o 
   4  -3   6      387.20      368.14     30.81 o 
   5  -3   6      585.72      534.00     39.18 o 
   6  -3   6       82.09       70.98     21.83 o 
   7  -3   6      427.16      358.16     38.82 o 
   8  -3   6       66.08       75.86     25.36 o 
   9  -3   6      163.34      136.56     33.73 o 
 -10  -2   6       99.58       65.42     20.11 o 
  -9  -2   6       15.21        0.00     13.98 o 
  -8  -2   6      372.30      418.15     29.69 o 
  -7  -2   6       67.65       86.11     17.12 o 
  -6  -2   6     1128.54     1057.18     45.71 o 
  -5  -2   6      378.85      341.52     25.84 o 
  -4  -2   6     5269.03     5631.91    141.05 o 
  -3  -2   6      297.75      309.64     12.45 o 
  -2  -2   6     3590.31     3478.27     70.72 o 
  -1  -2   6       88.50       82.23      6.98 o 
   0  -2   6     2094.89     1830.56     33.92 o 
   1  -2   6      315.85      305.78     12.55 o 
   2  -2   6     4252.48     4275.01    103.98 o 
   3  -2   6      152.08      137.73     18.95 o 
   4  -2   6     1466.69     1169.77     59.44 o 
   5  -2   6      115.30      110.38     21.26 o 
   6  -2   6      297.75      257.83     30.20 o 
   7  -2   6       77.52       98.27     23.90 o 
   8  -2   6      182.79      115.29     28.32 o 
   9  -2   6       30.28       25.22     23.36 o 
 -10  -1   6       19.52       33.84     30.11 o 
  -9  -1   6      674.49      672.10     62.04 o 
  -8  -1   6       58.35       37.64     14.81 o 
  -7  -1   6      384.55      361.14     26.85 o 
  -6  -1   6      233.85      259.13     21.64 o 
  -5  -1   6      759.68      727.51     32.57 o 
  -4  -1   6        5.38        5.55      9.42 o 
  -3  -1   6      162.44      212.21     14.34 o 
  -2  -1   6       56.41       57.68      6.22 o 
  -1  -1   6     1252.81     1349.30     30.51 o 
   0  -1   6      669.87      676.61     33.19 o 
   1  -1   6      143.53      166.80     11.42 o 
   2  -1   6      152.40      140.89     11.43 o 
   3  -1   6     1157.12     1038.36     33.57 o 
   4  -1   6       47.98       62.58     27.02 o 
   5  -1   6     1319.71     1330.75     63.93 o 
   6  -1   6       65.11       60.90     19.73 o 
   7  -1   6       72.13       93.64     23.26 o 
   8  -1   6       63.19       57.02     23.01 o 
   9  -1   6      369.14      352.04     42.49 o 
 -11   0   6        3.37        7.76     31.77 o 
 -10   0   6      102.33       64.77     21.46 o 
  -9   0   6       25.78       26.96     22.03 o 
  -8   0   6      672.76      641.54     34.17 o 
  -7   0   6        0.55        0.00     11.59 o 
  -6   0   6      644.83      631.25     31.23 o 
  -5   0   6       26.56       21.04     13.02 o 
  -4   0   6     5097.38     5707.44    379.57 o 
  -3   0   6        2.63        0.00      6.96 o 
  -2   0   6     8923.32     9204.01    362.12 o 
  -1   0   6     2369.85     2250.36     59.39 o 
   0   0   6     8174.80     7461.21    196.04 o 
   1   0   6        5.25        1.63      3.87 o 
   2   0   6      550.42      523.76     21.58 o 
   3   0   6       42.20       40.53      9.91 o 
   4   0   6     3866.19     3623.53     94.28 o 
   5   0   6      673.49      728.49     53.91 o 
   6   0   6      283.04      295.58     31.38 o 
   7   0   6        8.75       23.01     17.49 o 
   8   0   6        0.46        4.24     18.13 o 
   9   0   6       43.75       47.83     25.11 o 
 -10   1   6       22.35       38.68     31.27 o 
  -9   1   6      709.25      694.89     36.34 o 
  -8   1   6       56.31       33.00     14.17 o 
  -7   1   6      363.97      396.82     26.18 o 
  -6   1   6      236.69      229.44     20.61 o 
  -5   1   6      744.83      757.48     31.75 o 
  -4   1   6        5.56        5.70     13.25 o 
  -3   1   6      189.67      163.71     13.97 o 
  -2   1   6       58.55       55.52      8.85 o 
  -1   1   6     1255.43     1381.44     39.99 o 
   0   1   6      700.39      741.16     39.68 o 
   1   1   6      142.73      137.67     11.65 o 
   2   1   6      134.88      141.63     12.80 o 
   3   1   6     1172.10     1143.77     49.15 o 
   4   1   6       54.12       83.50     27.00 o 
   5   1   6     1293.16     1336.12     46.65 o 
   6   1   6       74.11       79.50     20.91 o 
   7   1   6       97.72       10.33     17.67 o 
   8   1   6       56.71       50.04     23.15 o 
   9   1   6      380.64      437.63     45.30 o 
 -10   2   6      103.07      107.63     37.83 o 
  -9   2   6       13.93        0.00     24.50 o 
  -8   2   6      362.59      337.11     63.06 o 
  -7   2   6       64.61       64.65     15.36 o 
  -6   2   6     1112.86     1042.28     40.58 o 
  -5   2   6      372.12      411.02     30.47 o 
  -4   2   6     5334.80     5617.18    200.56 o 
  -3   2   6      277.59      302.32     29.10 o 
  -2   2   6     3427.38     3447.56    116.34 o 
  -1   2   6       82.95       98.81     18.25 o 
   0   2   6     2065.79     1808.17     53.28 o 
   1   2   6      311.21      337.22     22.79 o 
   2   2   6     4277.05     4241.60    107.72 o 
   3   2   6      136.81      152.10     14.68 o 
   4   2   6     1498.50     1413.47     45.63 o 
   5   2   6      113.35       70.66     19.52 o 
   6   2   6      285.09      261.58     23.29 o 
   7   2   6       66.07       52.75     19.95 o 
   8   2   6      180.84      169.11     30.10 o 
   9   2   6       30.09       20.62     22.90 o 
 -10   3   6        0.31        3.92     30.03 o 
  -9   3   6      434.15      388.37     48.76 o 
  -8   3   6      104.87      109.70     29.88 o 
  -7   3   6      242.66      258.30     22.17 o 
  -6   3   6      203.50      186.09     19.84 o 
  -5   3   6      421.70      422.05     26.03 o 
  -4   3   6       41.86       70.31     20.16 o 
  -3   3   6      325.68      368.56     32.48 o 
  -2   3   6      380.60      409.74     35.30 o 
  -1   3   6      122.20      140.31     16.54 o 
   0   3   6      104.08      105.72     10.44 o 
   1   3   6     2364.37     2424.71    113.51 o 
   2   3   6      443.64      495.46     21.93 o 
   3   3   6      416.69      388.60     22.05 o 
   4   3   6      366.84      416.56     28.69 o 
   5   3   6      614.90      564.67     30.12 o 
   6   3   6       75.88       56.80     20.78 o 
   7   3   6      402.67      475.58     31.89 o 
 -10   4   6       28.91       41.74     34.12 o 
  -9   4   6       26.76        0.18     27.32 o 
  -8   4   6      128.93      118.89     29.95 o 
  -7   4   6       76.44       79.07     16.31 o 
  -6   4   6      453.48      471.49     28.53 o 
  -5   4   6      115.90      126.34     17.25 o 
  -4   4   6     2745.94     2749.41    111.69 o 
  -3   4   6      225.95      231.05     29.99 o 
  -2   4   6     1938.61     1872.42     85.66 o 
  -1   4   6      694.73      669.51     27.29 o 
   0   4   6     5173.48     5061.31    126.70 o 
   1   4   6      289.99      327.03     26.69 o 
   2   4   6     3913.63     3720.46     98.92 o 
   3   4   6       70.49       62.81     11.72 o 
   4   4   6     1170.24     1041.62     70.27 o 
   5   4   6      288.88      230.37     43.63 o 
   6   4   6       87.04       56.27     32.55 o 
   7   4   6       44.51       77.15     34.66 o 
   8   4   6       87.88       68.35     36.36 o 
  -8   5   6        8.85        0.00     23.26 o 
  -7   5   6       70.74       73.19     26.64 o 
  -6   5   6       85.19       63.89     18.93 o 
  -5   5   6      339.58      361.90     25.33 o 
  -4   5   6       16.16        0.00     19.77 o 
  -3   5   6      173.71      176.02     30.52 o 
  -2   5   6      238.63      274.39     35.90 o 
  -1   5   6       59.32       79.28     27.00 o 
   0   5   6       97.03       99.83     28.74 o 
   1   5   6        0.24        0.00     22.01 o 
   2   5   6       16.54        0.00     23.15 o 
   3   5   6      661.56      660.41     56.77 o 
   4   5   6       57.97       79.60     31.13 o 
   5   5   6      349.45      450.16     53.21 o 
   6   5   6       45.82       25.39     32.70 o 
   7   5   6      148.83      210.21     46.62 o 
   8   5   6        4.02        8.90     34.98 o 
  -5   6   6      171.36      170.32     28.81 o 
  -4   6   6      330.67      289.00     37.08 o 
  -3   6   6       90.96       98.48     28.21 o 
  -2   6   6     1442.90     1405.41     78.00 o 
  -1   6   6       82.25       72.23     29.88 o 
   0   6   6     1480.01     1475.61     84.48 o 
   1   6   6       88.70      123.09     33.44 o 
   2   6   6      348.43      319.38     46.41 o 
   3   6   6        6.09        6.77     26.57 o 
   4   6   6      485.25      488.70     54.03 o 
   5   6   6      100.02      154.65     43.20 o 
   6   6   6      111.73       94.56     39.21 o 
   7   6   6       57.54       87.05     41.35 o 
  -4   7   6        3.01       10.72     23.22 o 
  -3   7   6        0.41        7.98     25.18 o 
  -2   7   6       17.78       41.56     28.71 o 
  -1   7   6      150.39      145.60     36.15 o 
   0   7   6      253.36      283.05     44.63 o 
   1   7   6       26.44       31.38     28.60 o 
   2   7   6       87.32       88.69     34.16 o 
   3   7   6      179.11      108.67     37.18 o 
   4   7   6       10.45       17.67     30.17 o 
   5   7   6      145.59      199.99     46.84 o 
   6   7   6       72.41      128.04     42.03 o 
  -3   8   6       36.61       56.81     31.06 o 
  -2   8   6      309.02      352.46     48.08 o 
  -1   8   6        2.70       35.62     29.24 o 
   0   8   6      198.25      250.24     45.34 o 
   1   8   6      177.98      184.35     41.07 o 
   2   8   6      216.59      272.90     47.55 o 
   3   8   6       62.66       66.53     35.58 o 
   4   8   6      170.57      148.31     43.03 o 
   5   8   6       20.42       13.93     39.07 o 
  -2   9   6       37.83       25.72     33.02 o 
  -1   9   6       10.09       18.84     31.09 o 
   0   9   6        2.03        0.00     32.34 o 
   1   9   6      102.39       86.41     40.10 o 
   2   9   6      106.62       75.33     37.58 o 
   3   9   6       67.67       32.48     39.50 o 
   4   9   6       60.65       62.76     41.56 o 
  -1  10   6      143.35      179.01     47.66 o 
   0  10   6       60.25       37.33     36.26 o 
   1  10   6       44.40       74.47     41.71 o 
   2  10   6      201.94      196.71     48.65 o 
  -2 -10   7       14.34       14.71     26.78 o 
  -1 -10   7       10.04       14.64     29.63 o 
   0 -10   7       55.63       64.50     33.37 o 
  -5  -9   7       82.55      133.96     24.07 o 
  -4  -9   7       30.91       25.41     17.84 o 
  -3  -9   7       84.44       80.14     29.13 o 
  -2  -9   7       42.35       22.51     23.36 o 
  -1  -9   7      183.16      195.26     26.77 o 
   0  -9   7      116.54      155.33     36.08 o 
   1  -9   7      166.61      188.81     40.18 o 
  -6  -8   7        0.94        0.00     16.38 o 
  -5  -8   7       43.45       16.57     15.71 o 
  -4  -8   7       28.41       30.17     15.52 o 
  -3  -8   7       66.37       58.94     16.72 o 
  -2  -8   7      195.15      186.47     20.53 o 
  -1  -8   7       43.65       55.18     18.15 o 
   0  -8   7       98.75      110.44     23.69 o 
   1  -8   7       31.58       21.29     16.71 o 
   2  -8   7      163.34      130.14     31.70 o 
   3  -8   7       60.79       31.84     27.10 o 
  -8  -7   7       10.59       21.83     17.86 o 
  -7  -7   7      226.47      226.15     39.87 o 
  -6  -7   7       89.67      109.60     22.78 o 
  -5  -7   7      321.54      376.40     41.94 o 
  -4  -7   7       53.37       52.12     15.83 o 
  -3  -7   7      724.14      765.45     35.73 o 
  -2  -7   7       11.16        7.41     11.79 o 
  -1  -7   7      273.67      300.33     18.40 o 
   0  -7   7      192.17      203.85     21.95 o 
   1  -7   7       27.25       14.82     11.64 o 
   2  -7   7        8.79       18.05     12.25 o 
   3  -7   7       44.34       50.66     14.53 o 
   4  -7   7       54.06       43.87     16.28 o 
   5  -7   7       19.59        3.54     17.59 o 
   6  -7   7       88.27       85.02     25.04 o 
  -8  -6   7       56.67       45.70     20.68 o 
  -7  -6   7       10.26        0.00     20.33 o 
  -6  -6   7       98.04       96.91     24.81 o 
  -5  -6   7       18.26       28.47     14.02 o 
  -4  -6   7       28.61       23.40      9.67 o 
  -3  -6   7      218.70      203.75     14.65 o 
  -2  -6   7       11.26       17.02      8.00 o 
  -1  -6   7      130.03      125.96     13.72 o 
   0  -6   7       38.28       33.66     10.12 o 
   1  -6   7       42.66       53.94     10.76 o 
   2  -6   7      276.83      293.65     21.81 o 
   3  -6   7       11.46       26.00     12.35 o 
   4  -6   7      353.00      368.07     43.95 o 
   5  -6   7       27.06       21.53     15.25 o 
   6  -6   7       97.70       96.33     20.23 o 
   7  -6   7       18.74        0.00     21.26 o 
  -9  -5   7       93.29       96.71     18.12 o 
  -8  -5   7       31.03       18.98     14.42 o 
  -7  -5   7      151.96      140.24     17.85 o 
  -6  -5   7       22.70       22.78     11.84 o 
  -5  -5   7      565.12      578.52     31.21 o 
  -4  -5   7      215.87      220.83     18.69 o 
  -3  -5   7     1451.91     1531.32     46.61 o 
  -2  -5   7      385.59      379.03     15.23 o 
  -1  -5   7     1252.53     1349.60     30.61 o 
   0  -5   7       33.38       34.27      7.53 o 
   1  -5   7      656.52      671.54     29.23 o 
   2  -5   7      139.11      173.99     19.77 o 
   3  -5   7      528.22      516.05     29.90 o 
   4  -5   7      163.69      180.76     19.73 o 
   5  -5   7       13.93        4.10     13.44 o 
   6  -5   7       59.48       64.72     18.06 o 
   7  -5   7       58.61       60.57     18.66 o 
 -10  -4   7      120.76      128.78     20.56 o 
  -9  -4   7       10.14        8.09     14.28 o 
  -8  -4   7       90.81       79.02     16.63 o 
  -7  -4   7       38.53       42.89     13.49 o 
  -6  -4   7      109.94      116.93     19.52 o 
  -5  -4   7      151.98      168.87     16.19 o 
  -4  -4   7       80.89       97.32     11.58 o 
  -3  -4   7       31.67       18.35      7.56 o 
  -2  -4   7      238.76      255.18     12.19 o 
  -1  -4   7      209.50      240.22     25.60 o 
   0  -4   7      532.09      573.65     16.90 o 
   1  -4   7      391.35      400.51     18.51 o 
   2  -4   7      539.67      557.37     25.58 o 
   3  -4   7      239.84      218.40     38.68 o 
   4  -4   7      673.53      648.93     31.44 o 
   5  -4   7       53.06       47.93     15.40 o 
   6  -4   7      835.01      781.09     45.43 o 
   7  -4   7      120.54       86.76     25.72 o 
   8  -4   7      125.54       68.60     26.86 o 
 -10  -3   7        7.30       12.67     17.66 o 
  -9  -3   7      183.74      199.45     24.94 o 
  -8  -3   7       50.29        0.00     31.47 o 
  -7  -3   7      406.18      338.57     27.20 o 
  -6  -3   7       30.44       35.27     12.09 o 
  -5  -3   7     1771.65     1795.59     47.64 o 
  -4  -3   7      224.39      212.88     12.54 o 
  -3  -3   7     1050.72     1022.60     25.00 o 
  -2  -3   7      170.48      197.91     11.73 o 
  -1  -3   7     1685.19     1389.90     72.93 o 
   0  -3   7      480.62      474.99     14.17 o 
   1  -3   7     2187.70     2184.05     48.06 o 
   2  -3   7       21.66       42.53      7.59 o 
   3  -3   7      103.06       87.76     14.08 o 
   4  -3   7       24.02        0.00     13.50 o 
   5  -3   7       37.89       45.41     18.70 o 
   6  -3   7      245.02      257.97     32.41 o 
   7  -3   7       59.10       79.78     23.54 o 
   8  -3   7       49.56       73.41     26.93 o 
 -10  -2   7      271.35      258.20     51.73 o 
  -9  -2   7        4.45       11.99     15.17 o 
  -8  -2   7      262.65      239.17     24.51 o 
  -7  -2   7       63.87       52.67     15.90 o 
  -6  -2   7      229.66      212.11     21.54 o 
  -5  -2   7      111.93      107.48     22.49 o 
  -4  -2   7      127.43      130.98     10.44 o 
  -3  -2   7      448.07      433.08     16.81 o 
  -2  -2   7      223.57      277.81     19.56 o 
  -1  -2   7      396.56      448.38     23.42 o 
   0  -2   7     1705.69     1608.43     35.92 o 
   1  -2   7     1271.82     1388.98     40.92 o 
   2  -2   7      195.12      165.16     19.70 o 
   3  -2   7      168.91      194.22     22.47 o 
   4  -2   7     2162.91     2009.36     86.01 o 
   5  -2   7       25.53       22.47     15.89 o 
   6  -2   7      494.96      421.74     37.50 o 
   7  -2   7       25.70        4.63     18.84 o 
   8  -2   7      270.24      299.47     39.18 o 
   9  -2   7        2.57        0.00     20.91 o 
 -10  -1   7       39.90       22.66     16.69 o 
  -9  -1   7      439.07      406.11     54.24 o 
  -8  -1   7        7.12        0.00     17.92 o 
  -7  -1   7      159.61      170.23     20.19 o 
  -6  -1   7      161.23      129.63     24.01 o 
  -5  -1   7     2136.79     2195.58     65.91 o 
  -4  -1   7      124.08      143.68     20.64 o 
  -3  -1   7     5972.75     6284.20    126.53 o 
  -2  -1   7       81.47      108.14      9.07 o 
  -1  -1   7     6304.23     6470.66    124.97 o 
   0  -1   7      444.67      400.65     52.23 o 
   1  -1   7      298.70      257.41     15.75 o 
   2  -1   7        9.86        0.04      6.96 o 
   3  -1   7      553.33      535.87     44.33 o 
   4  -1   7      384.17      382.74     31.59 o 
   5  -1   7        8.84        0.00     12.93 o 
   6  -1   7      222.81      173.45     27.50 o 
   7  -1   7      109.90       43.35     21.98 o 
   8  -1   7       21.85       28.81     20.52 o 
   9  -1   7       32.08       24.65     23.97 o 
 -10   0   7      391.30      381.70     31.16 o 
  -9   0   7       80.69       46.46     16.82 o 
  -8   0   7      341.81      284.96     24.92 o 
  -7   0   7       62.80       54.79     17.38 o 
  -6   0   7      183.98      211.63     20.68 o 
  -5   0   7       64.24       70.14     22.96 o 
  -4   0   7        7.56        1.89     12.79 o 
  -3   0   7      560.69      706.70     51.45 o 
  -2   0   7       98.96      127.09     10.47 o 
  -1   0   7     1720.06     1863.79     52.26 o 
   0   0   7        4.30        0.00      6.43 o 
   1   0   7      257.61      268.59     21.16 o 
   2   0   7      554.29      523.47     22.81 o 
   3   0   7       27.28        1.35      9.17 o 
   4   0   7     1571.55     1582.45     49.51 o 
   5   0   7      243.67      230.73     27.07 o 
   6   0   7       46.79       88.54     22.01 o 
   7   0   7        0.18        0.00     16.13 o 
   8   0   7      235.25      231.83     34.73 o 
   9   0   7       22.03       32.80     24.22 o 
 -10   1   7       40.22       11.61     27.89 o 
  -9   1   7      427.56      416.64     30.27 o 
  -8   1   7        6.35        0.00     21.00 o 
  -7   1   7      187.15      127.16     18.53 o 
  -6   1   7      159.70      146.49     17.90 o 
  -5   1   7     2203.16     2125.81     71.11 o 
  -4   1   7      122.18      136.77     21.37 o 
  -3   1   7     5919.62     6212.70    152.79 o 
  -2   1   7       84.31       79.41     10.90 o 
  -1   1   7     6500.91     6507.85    205.19 o 
   0   1   7      473.32      453.89     20.17 o 
   1   1   7      290.74      287.39     16.88 o 
   2   1   7        6.95       11.05      8.77 o 
   3   1   7      562.89      562.93     33.80 o 
   4   1   7      374.21      368.75     23.54 o 
   5   1   7        4.56        0.00     11.22 o 
   6   1   7      236.17      255.37     29.88 o 
   7   1   7      114.80       85.02     23.97 o 
   8   1   7       20.99        9.83     20.23 o 
   9   1   7       34.15       53.57     26.46 o 
 -10   2   7      284.93      209.28     41.32 o 
  -9   2   7        4.76        0.00     16.33 o 
  -8   2   7      256.24      231.50     62.54 o 
  -7   2   7       62.45       87.05     16.54 o 
  -6   2   7      234.08      211.28     41.89 o 
  -5   2   7      104.18       90.91     15.78 o 
  -4   2   7      123.64      121.70     23.04 o 
  -3   2   7      451.49      418.39     35.58 o 
  -2   2   7      270.16      238.20     16.48 o 
  -1   2   7      435.54      426.24     32.79 o 
   0   2   7     1691.17     1636.12     47.83 o 
   1   2   7     1307.29     1340.28     42.63 o 
   2   2   7      158.87      176.86     15.20 o 
   3   2   7      177.84      199.84     23.81 o 
   4   2   7     2198.34     2096.01     66.64 o 
   5   2   7       26.71       25.37     11.91 o 
   6   2   7      458.69      505.85     30.75 o 
   7   2   7       27.23        0.00     17.52 o 
   8   2   7      266.08      276.00     37.04 o 
   9   2   7        2.13        0.00     22.08 o 
 -10   3   7        8.15        0.00     27.96 o 
  -9   3   7      193.08      157.82     37.18 o 
  -8   3   7       47.41       35.36     14.94 o 
  -7   3   7      388.26      399.34     26.67 o 
  -6   3   7       24.90       19.60     17.26 o 
  -5   3   7     1791.61     1787.25     57.99 o 
  -4   3   7      229.22      275.00     30.92 o 
  -3   3   7     1040.06     1048.46     57.52 o 
  -2   3   7      184.31      206.68     15.99 o 
  -1   3   7     1688.09     1446.96     43.69 o 
   0   3   7      492.01      467.54     21.77 o 
   1   3   7     2193.94     2206.94     62.32 o 
   2   3   7       27.81       11.90      8.48 o 
   3   3   7       90.95      114.44     14.87 o 
   4   3   7       26.30       16.36     23.54 o 
   5   3   7       46.92       30.54     13.90 o 
   6   3   7      256.03      240.12     23.72 o 
   7   3   7       56.77       40.07     21.58 o 
 -10   4   7      119.35       90.36     36.69 o 
  -9   4   7        7.84        0.00     24.61 o 
  -8   4   7       96.45      132.89     32.45 o 
  -7   4   7       40.74       18.62     14.11 o 
  -6   4   7      107.69       91.95     16.66 o 
  -5   4   7      145.39      176.67     19.69 o 
  -4   4   7       81.08      107.35     24.90 o 
  -3   4   7       38.43       19.84     21.66 o 
  -2   4   7      195.10      236.57     32.59 o 
  -1   4   7      229.49      237.90     17.08 o 
   0   4   7      548.57      529.32     24.05 o 
   1   4   7      401.86      420.34     29.47 o 
   2   4   7      541.73      517.68     25.03 o 
   3   4   7      243.15      224.89     38.22 o 
   4   4   7      698.48      716.26     60.12 o 
   5   4   7       55.27       72.20     32.23 o 
   6   4   7      804.24      980.36     71.48 o 
   7   4   7      126.65      160.42     40.85 o 
  -9   5   7       91.96       87.55     32.91 o 
  -8   5   7       33.81       22.05     25.82 o 
  -7   5   7      123.27      154.08     32.06 o 
  -6   5   7       22.54        7.90     13.32 o 
  -5   5   7      561.93      591.53     31.55 o 
  -4   5   7      226.89      182.43     30.92 o 
  -3   5   7     1492.55     1562.62     79.60 o 
  -2   5   7      403.61      393.82     41.78 o 
  -1   5   7     1280.83     1189.82     73.34 o 
   0   5   7       25.07       37.79     27.78 o 
   1   5   7      655.64      663.44     56.70 o 
   2   5   7      147.00      139.44     35.72 o 
   3   5   7      547.31      536.60     55.06 o 
   4   5   7      168.02      176.62     38.40 o 
   5   5   7       19.19       23.01     30.31 o 
   6   5   7       61.02       41.92     35.55 o 
   7   5   7       57.20       60.98     37.04 o 
  -5   6   7       18.07       20.73     14.82 o 
  -4   6   7       25.09       23.33     24.97 o 
  -3   6   7      212.37      196.28     34.37 o 
  -2   6   7        6.05        0.00     23.61 o 
  -1   6   7      118.69       97.80     33.44 o 
   0   6   7       27.71       23.08     28.92 o 
   1   6   7       47.75       43.92     32.41 o 
   2   6   7      264.41      220.33     40.92 o 
   3   6   7       16.33        7.37     28.42 o 
   4   6   7      364.71      356.88     49.29 o 
   5   6   7       36.56      109.49     36.83 o 
   6   6   7      108.57      114.79     41.81 o 
   7   6   7       24.29       67.39     41.92 o 
  -5   7   7      337.70      344.24     41.00 o 
  -4   7   7       46.36       34.09     26.61 o 
  -3   7   7      758.39      785.89     59.59 o 
  -2   7   7       18.29       12.75     25.93 o 
  -1   7   7      301.10      220.65     41.10 o 
   0   7   7      191.81      268.12     43.81 o 
   1   7   7       37.43       28.42     30.63 o 
   2   7   7       10.19        2.35     27.46 o 
   3   7   7       39.00       77.15     34.55 o 
   4   7   7       49.95       62.04     36.08 o 
   5   7   7       17.93        5.38     32.70 o 
   6   7   7       96.91      124.20     46.05 o 
  -4   8   7       27.72        0.00     27.89 o 
  -3   8   7       70.78       74.44     33.23 o 
  -2   8   7      195.59      204.01     42.38 o 
  -1   8   7       42.53       48.33     33.84 o 
   0   8   7       84.33      105.28     37.97 o 
   1   8   7       35.31       50.83     34.90 o 
   2   8   7      144.12      143.18     41.00 o 
   3   8   7       62.65       76.36     39.43 o 
   4   8   7      117.11      165.69     47.76 o 
   5   8   7       45.94       23.86     41.14 o 
  -3   9   7       91.23       82.03     36.93 o 
  -2   9   7       36.34       84.45     37.29 o 
  -1   9   7      190.23      241.63     48.01 o 
   0   9   7      123.42      122.88     42.17 o 
   1   9   7      160.50      224.56     49.40 o 
   2   9   7       29.25       13.43     37.93 o 
   3   9   7       19.72       73.58     39.71 o 
  -2  10   7       13.58       65.29     39.96 o 
  -1  10   7       12.13       26.57     37.47 o 
   0  10   7       52.83      121.06     43.49 o 
  -4  -9   8       12.34        0.00     15.07 o 
  -3  -9   8      191.71      202.62     36.65 o 
  -2  -9   8       28.95       47.16     29.17 o 
  -1  -9   8      120.35      139.62     37.26 o 
   0  -9   8       27.74       36.79     30.42 o 
  -6  -8   8      110.10      173.14     24.31 o 
  -5  -8   8       24.75       49.29     20.02 o 
  -4  -8   8      128.17      130.31     40.92 o 
  -3  -8   8       19.67       33.08     15.66 o 
  -2  -8   8      108.68      132.64     29.78 o 
  -1  -8   8      169.85      210.25     36.93 o 
   0  -8   8        1.90        0.00     19.41 o 
  -7  -7   8       55.41       45.89     26.27 o 
  -6  -7   8        8.60       13.32     16.76 o 
  -5  -7   8       76.75       67.73     17.45 o 
  -4  -7   8       66.87      101.82     18.48 o 
  -3  -7   8      260.04      273.86     23.49 o 
  -2  -7   8      164.05      149.93     20.93 o 
  -1  -7   8      379.89      252.24     25.47 o 
   0  -7   8       11.76        4.76      9.46 o 
   1  -7   8      283.65      287.54     28.89 o 
   2  -7   8       68.98       70.84     20.66 o 
   3  -7   8      374.89      410.45     35.15 o 
   4  -7   8        7.46        0.00     16.56 o 
   5  -7   8      125.84      200.63     30.45 o 
  -8  -6   8      169.76      212.69     35.92 o 
  -7  -6   8       63.56      101.86     22.63 o 
  -6  -6   8      370.06      411.69     67.30 o 
  -5  -6   8       38.70       57.19     16.78 o 
  -4  -6   8      669.71      665.67     24.92 o 
  -3  -6   8      154.33      143.67     13.13 o 
  -2  -6   8       42.77       54.25     10.31 o 
  -1  -6   8       98.53       95.47     22.41 o 
   0  -6   8        9.03       19.82     14.37 o 
   1  -6   8       64.11       62.26     18.06 o 
   2  -6   8       17.90        0.00     14.14 o 
   3  -6   8       84.63      103.29     22.37 o 
   4  -6   8       28.93       38.96     19.06 o 
   5  -6   8       34.20        5.91     19.02 o 
   6  -6   8      113.44      136.91     28.60 o 
  -9  -5   8        1.73        3.48     15.20 o 
  -8  -5   8       30.12        8.01     24.34 o 
  -7  -5   8       44.66       41.47     14.80 o 
  -6  -5   8       47.93       38.02     13.57 o 
  -5  -5   8      106.79       96.70     25.80 o 
  -4  -5   8      172.73      192.07     13.26 o 
  -3  -5   8      147.02      127.09     22.74 o 
  -2  -5   8       88.48       87.92     18.66 o 
  -1  -5   8     1147.97     1175.85     32.63 o 
   0  -5   8      491.84      505.34     39.48 o 
   1  -5   8     1262.79     1257.70     58.70 o 
   2  -5   8       42.78       45.55     17.38 o 
   3  -5   8      778.61      757.32     46.44 o 
   4  -5   8       20.28        6.23     15.71 o 
   5  -5   8      877.04      807.86     51.47 o 
   6  -5   8       66.75       44.38     23.04 o 
   7  -5   8      107.11      111.77     28.92 o 
  -9  -4   8       13.07        0.00     13.49 o 
  -8  -4   8      291.35      281.26     42.65 o 
  -7  -4   8        3.01        0.00     11.33 o 
  -6  -4   8      252.29      257.21     20.01 o 
  -5  -4   8      223.80      224.61     17.81 o 
  -4  -4   8      240.92      196.71     18.63 o 
  -3  -4   8       78.31       95.42      9.85 o 
  -2  -4   8      271.24      272.16     27.25 o 
  -1  -4   8       76.58       72.96      9.63 o 
   0  -4   8      126.36      132.64     16.04 o 
   1  -4   8       89.02       97.73     18.63 o 
   2  -4   8       76.66       97.45     19.06 o 
   3  -4   8       97.71      112.62     21.76 o 
   4  -4   8       39.56       60.73     19.13 o 
   5  -4   8      127.66       95.81     23.26 o 
   6  -4   8        2.13       23.54     19.23 o 
   7  -4   8       39.48       42.70     23.12 o 
 -10  -3   8       17.86       16.24     17.24 o 
  -9  -3   8       27.72        0.00     22.17 o 
  -8  -3   8       81.77       49.95     17.42 o 
  -7  -3   8       75.44       66.67     14.53 o 
  -6  -3   8        3.10        0.00      9.93 o 
  -5  -3   8      525.41      554.47     28.88 o 
  -4  -3   8      225.99      207.67     13.75 o 
  -3  -3   8      834.75      772.54     24.35 o 
  -2  -3   8      206.49      210.51     12.82 o 
  -1  -3   8     2665.03     2322.20     83.44 o 
   0  -3   8       11.78       18.23     13.04 o 
   1  -3   8     1935.27     1821.10     51.95 o 
   2  -3   8      163.70      143.18     21.30 o 
   3  -3   8     2424.32     2319.44     67.94 o 
   4  -3   8      152.24      135.35     17.37 o 
   5  -3   8     1437.89     1253.11     66.82 o 
   6  -3   8       76.52       81.71     22.65 o 
   7  -3   8      269.65      367.14     39.39 o 
   8  -3   8       13.56       36.93     25.07 o 
 -10  -2   8      342.15      376.71     41.24 o 
  -9  -2   8        6.86        0.00     14.39 o 
  -8  -2   8      613.41      652.95     35.54 o 
  -7  -2   8       53.22       72.80     28.64 o 
  -6  -2   8      382.10      358.26     53.30 o 
  -5  -2   8       88.44      107.38     13.11 o 
  -4  -2   8      401.67      352.02     15.43 o 
  -3  -2   8       26.86       29.54      7.64 o 
  -2  -2   8      513.93      552.83     18.41 o 
  -1  -2   8      575.05      576.67     18.50 o 
   0  -2   8       19.28       11.12     12.57 o 
   1  -2   8        5.82        0.00     11.08 o 
   2  -2   8      113.07      112.06     10.33 o 
   3  -2   8      139.83      118.21     20.84 o 
   4  -2   8       36.22       24.72     15.89 o 
   5  -2   8      346.61      333.34     33.27 o 
   6  -2   8      161.22      175.95     28.46 o 
   7  -2   8       46.83       41.24     21.37 o 
   8  -2   8      105.36      109.34     29.70 o 
 -10  -1   8        0.12        0.00     15.08 o 
  -9  -1   8       54.80       30.43     16.10 o 
  -8  -1   8        9.83        0.00     13.40 o 
  -7  -1   8      170.83      137.41     27.55 o 
  -6  -1   8       56.31       46.99     18.08 o 
  -5  -1   8      798.03      840.21     36.05 o 
  -4  -1   8      266.33      242.58     68.28 o 
  -3  -1   8     2258.03     2326.50     51.22 o 
  -2  -1   8      378.63      399.43     14.57 o 
  -1  -1   8     4282.86     4078.00    116.97 o 
   0  -1   8      438.43      416.60     20.67 o 
   1  -1   8     2030.22     1777.69     40.62 o 
   2  -1   8        8.22        0.66     19.11 o 
   3  -1   8     2512.11     2359.32    101.51 o 
   4  -1   8       43.89       41.99     16.60 o 
   5  -1   8     1155.46     1056.54     56.56 o 
   6  -1   8       80.41       61.37     20.98 o 
   7  -1   8      269.16      273.00     34.62 o 
   8  -1   8       55.50       16.60     22.47 o 
 -10   0   8      286.36      293.97     29.10 o 
  -9   0   8       46.28       28.39     16.73 o 
  -8   0   8      386.49      423.61     39.50 o 
  -7   0   8       44.51       28.18     14.27 o 
  -6   0   8      448.62      433.83     27.50 o 
  -5   0   8        3.20       17.15     12.11 o 
  -4   0   8     1705.02     1679.24     51.96 o 
  -3   0   8       30.57       55.74     11.15 o 
  -2   0   8     2281.60     2342.21    129.41 o 
  -1   0   8      130.82      127.51     12.89 o 
   0   0   8       43.27       42.90      9.69 o 
   1   0   8      155.80      164.93     14.24 o 
   2   0   8      695.24      731.19     38.40 o 
   3   0   8       18.23       38.45     18.86 o 
   4   0   8      139.03      140.20     16.39 o 
   5   0   8       76.22       50.61     18.66 o 
   6   0   8      375.19      271.61     31.73 o 
   7   0   8       47.10       47.48     22.22 o 
   8   0   8      113.68       65.46     26.39 o 
 -10   1   8        0.30        0.00     13.96 o 
  -9   1   8       52.64       60.80     17.27 o 
  -8   1   8        8.93       32.67     15.04 o 
  -7   1   8      166.35      169.49     20.33 o 
  -6   1   8       57.17       94.37     17.56 o 
  -5   1   8      812.06      814.49     36.27 o 
  -4   1   8      260.67      250.56     28.99 o 
  -3   1   8     2355.99     2252.88     64.98 o 
  -2   1   8      364.16      404.49     30.43 o 
  -1   1   8     4172.82     4277.39    106.21 o 
   0   1   8      436.90      429.73     21.48 o 
   1   1   8     2035.81     1875.68     53.49 o 
   2   1   8        6.57        0.00      8.51 o 
   3   1   8     2528.71     2524.85     95.10 o 
   4   1   8       40.33       47.50     13.33 o 
   5   1   8     1154.58     1017.41     41.28 o 
   6   1   8       70.30       45.84     20.09 o 
   7   1   8      256.29      196.53     30.70 o 
   8   1   8       49.80       67.03     25.11 o 
 -10   2   8      348.05      235.53     44.73 o 
  -9   2   8        6.12        7.36     21.60 o 
  -8   2   8      644.71      569.29     35.28 o 
  -7   2   8       56.43       39.42     14.99 o 
  -6   2   8      381.55      351.70     26.20 o 
  -5   2   8       91.55      103.41     16.96 o 
  -4   2   8      372.93      408.53     37.29 o 
  -3   2   8       23.66       20.05     10.83 o 
  -2   2   8      598.45      523.40     24.52 o 
  -1   2   8      596.91      598.67     25.71 o 
   0   2   8        8.17       23.66      9.31 o 
   1   2   8        6.03        0.00      8.45 o 
   2   2   8      109.74       97.36     13.77 o 
   3   2   8      119.14      140.48     16.75 o 
   4   2   8       33.68       19.81     12.31 o 
   5   2   8      386.46      332.98     30.92 o 
   6   2   8      184.06      170.28     26.32 o 
   7   2   8       44.24       35.05     20.34 o 
   8   2   8      117.34      114.19     29.28 o 
 -10   3   8       20.08       20.84     30.77 o 
  -9   3   8       26.92       29.70     28.78 o 
  -8   3   8       80.05       81.75     36.01 o 
  -7   3   8       81.39       58.03     16.03 o 
  -6   3   8        2.51        0.00     13.80 o 
  -5   3   8      532.28      473.60     40.89 o 
  -4   3   8      213.85      269.16     33.52 o 
  -3   3   8      816.76      841.95     52.18 o 
  -2   3   8      189.35      211.03     17.58 o 
  -1   3   8     2606.70     2448.39     67.14 o 
   0   3   8       12.21       18.25      9.51 o 
   1   3   8     1847.62     1816.21     68.40 o 
   2   3   8      165.60      165.79     36.45 o 
   3   3   8     2441.97     2431.92     70.72 o 
   4   3   8      149.32      152.46     30.43 o 
   5   3   8     1414.82     1472.71     52.09 o 
   6   3   8       77.32       84.86     23.04 o 
  -9   4   8       13.86        0.00     27.10 o 
  -8   4   8      274.18      270.05     40.78 o 
  -7   4   8        2.78       14.17     14.61 o 
  -6   4   8      239.32      293.44     43.31 o 
  -5   4   8      234.51      239.67     32.27 o 
  -4   4   8      203.26      238.78     33.16 o 
  -3   4   8       74.80      102.93     27.18 o 
  -2   4   8      238.91      277.85     37.04 o 
  -1   4   8       66.26       96.71     26.30 o 
   0   4   8      135.28      123.50     14.29 o 
   1   4   8       92.61       82.18     12.96 o 
   2   4   8       73.21       21.66     28.49 o 
   3   4   8       81.70      121.95     34.69 o 
   4   4   8       39.93       91.89     32.09 o 
   5   4   8      107.97      167.22     40.82 o 
   6   4   8        3.14        0.00     31.81 o 
   7   4   8       36.95       19.38     37.18 o 
  -9   5   8        1.81        0.00     27.50 o 
  -8   5   8       29.19       31.31     25.86 o 
  -7   5   8       46.43       32.64     15.87 o 
  -6   5   8       43.81       46.93     16.15 o 
  -5   5   8       97.77       95.70     27.96 o 
  -4   5   8      161.15      149.20     30.38 o 
  -3   5   8      117.46      116.47     31.02 o 
  -2   5   8       76.75       65.29     27.57 o 
  -1   5   8     1172.94     1147.29     71.13 o 
   0   5   8      466.34      540.06     52.04 o 
   1   5   8     1270.88     1264.29     78.57 o 
   2   5   8       45.99       17.84     31.16 o 
   3   5   8      756.98      786.64     64.72 o 
   4   5   8       19.34        8.76     30.63 o 
   5   5   8      919.70      909.94     72.87 o 
   6   5   8       71.80      162.02     45.38 o 
   7   5   8      103.79      165.76     46.62 o 
  -6   6   8      353.22      352.71     40.50 o 
  -5   6   8       36.06       93.57     27.89 o 
  -4   6   8      661.51      709.67     54.00 o 
  -3   6   8      165.74      151.59     34.66 o 
  -2   6   8       31.81       86.34     31.73 o 
  -1   6   8       88.80      119.74     33.87 o 
   0   6   8        9.28       33.62     28.35 o 
   1   6   8       64.42       86.01     33.41 o 
   2   6   8       19.27       47.98     30.52 o 
   3   6   8       76.63       61.94     33.94 o 
   4   6   8       32.00       15.92     32.77 o 
   5   6   8       29.66       78.78     39.57 o 
   6   6   8      106.23      173.28     50.86 o 
  -5   7   8       72.41       76.68     29.42 o 
  -4   7   8       68.27      110.77     31.81 o 
  -3   7   8      254.93      265.45     40.60 o 
  -2   7   8      153.70      179.90     37.58 o 
  -1   7   8      392.37      329.92     47.12 o 
   0   7   8       11.65       69.52     34.41 o 
   1   7   8      251.20      208.82     43.20 o 
   2   7   8       71.50      103.40     38.15 o 
   3   7   8      386.40      339.54     54.89 o 
   4   7   8        3.22       27.64     37.15 o 
   5   7   8      140.28       87.51     42.56 o 
  -4   8   8      129.63      175.06     37.86 o 
  -3   8   8       16.65       35.08     33.19 o 
  -2   8   8      104.24       24.43     31.95 o 
  -1   8   8      174.67      166.44     41.92 o 
   0   8   8        3.17        0.00     27.25 o 
   1   8   8        2.00        0.00     29.95 o 
   2   8   8       25.59       55.74     36.08 o 
   3   8   8       58.53       64.68     37.36 o 
   4   8   8        4.08        0.00     33.84 o 
  -3   9   8      190.83      150.70     43.63 o 
  -2   9   8       32.09       61.55     37.86 o 
  -1   9   8      115.61      152.12     45.55 o 
   0   9   8       25.32        6.80     34.73 o 
   1   9   8      165.41      118.78     43.20 o 
   2   9   8       86.71       96.06     46.27 o 
  -3  -9   9       47.92       34.30     25.61 o 
  -2  -9   9       33.10       26.14     27.03 o 
  -1  -9   9        5.61       35.01     28.24 o 
   0  -9   9       12.98       29.24     28.89 o 
  -6  -8   9       76.97       68.30     19.32 o 
  -5  -8   9       13.46       37.47     17.34 o 
  -4  -8   9      218.04      209.74     24.13 o 
  -3  -8   9       38.26       50.13     25.06 o 
  -2  -8   9      211.96      230.44     37.22 o 
  -1  -8   9        3.71       54.49     25.29 o 
   0  -8   9      161.70      246.86     38.43 o 
  -7  -7   9      118.39      177.92     24.78 o 
  -6  -7   9       47.47       25.66     17.26 o 
  -5  -7   9      149.09      153.74     33.98 o 
  -4  -7   9      108.80       95.46     25.32 o 
  -3  -7   9       17.82       23.42     13.95 o 
  -2  -7   9      129.24       95.24     22.74 o 
  -1  -7   9        1.88        1.14     10.87 o 
   0  -7   9       22.31       33.35     14.74 o 
   1  -7   9       37.07       34.09     18.41 o 
   2  -7   9       57.41       85.34     22.26 o 
   3  -7   9      154.93      135.84     27.00 o 
   4  -7   9       71.59       50.11     22.62 o 
   5  -7   9      101.96      138.98     30.13 o 
  -8  -6   9       93.54      119.47     33.60 o 
  -7  -6   9        4.18       17.39     16.31 o 
  -6  -6   9      112.28       98.83     19.49 o 
  -5  -6   9       72.71       76.43     29.08 o 
  -4  -6   9      251.05      266.03     17.48 o 
  -3  -6   9       17.75       16.08     10.57 o 
  -2  -6   9      979.20     1034.95     38.08 o 
  -1  -6   9       83.60       52.46     53.50 o 
   0  -6   9      307.61      347.80     31.41 o 
   1  -6   9      132.45      172.39     24.40 o 
   2  -6   9      205.69      228.23     29.13 o 
   3  -6   9       12.72        0.53     17.49 o 
   4  -6   9      248.82      274.75     33.84 o 
   5  -6   9       45.02       30.45     19.87 o 
   6  -6   9       25.34       12.07     20.62 o 
  -9  -5   9      151.13      137.26     21.28 o 
  -8  -5   9       48.02       42.30     16.20 o 
  -7  -5   9      183.37      194.89     22.82 o 
  -6  -5   9       41.01       37.66     14.75 o 
  -5  -5   9      172.30      138.31     14.26 o 
  -4  -5   9      168.16      182.01     25.78 o 
  -3  -5   9      103.58      116.10     17.96 o 
  -2  -5   9      161.18      132.79     13.74 o 
  -1  -5   9       88.44       88.77     19.67 o 
   0  -5   9      283.22      260.73     20.82 o 
   1  -5   9       90.17       93.32     20.55 o 
   2  -5   9      103.63       88.90     20.69 o 
   3  -5   9       35.39       33.76     17.88 o 
   4  -5   9      219.36      264.38     31.77 o 
   5  -5   9       95.31      103.65     25.61 o 
   6  -5   9       63.21      106.00     26.36 o 
  -9  -4   9        7.98       11.27     14.08 o 
  -8  -4   9       58.09       37.12     14.67 o 
  -7  -4   9       22.28       22.40     12.51 o 
  -6  -4   9      412.93      431.87     29.98 o 
  -5  -4   9       88.52       82.08     14.12 o 
  -4  -4   9      682.85      708.62     22.51 o 
  -3  -4   9      323.23      379.32     16.29 o 
  -2  -4   9      887.44      887.30     32.04 o 
  -1  -4   9       44.70       46.70      9.53 o 
   0  -4   9     1767.24     1800.89     78.39 o 
   1  -4   9      163.81      168.33     23.26 o 
   2  -4   9      614.32      585.93     40.10 o 
   3  -4   9       39.53       26.29     16.67 o 
   4  -4   9      308.72      324.83     33.84 o 
   5  -4   9      268.26      264.99     32.02 o 
   6  -4   9       67.89      100.69     24.68 o 
   7  -4   9       16.64       19.59     20.94 o 
  -9  -3   9      465.43      413.53     28.07 o 
  -8  -3   9       21.00        4.15     12.99 o 
  -7  -3   9      323.91      306.77     21.80 o 
  -6  -3   9       68.61       65.58     13.68 o 
  -5  -3   9      149.26      136.04     12.40 o 
  -4  -3   9      848.11      809.61     23.45 o 
  -3  -3   9      312.41      337.78     16.65 o 
  -2  -3   9      292.47      304.67     15.37 o 
  -1  -3   9       40.49       31.53     10.54 o 
   0  -3   9      251.68      206.84     19.14 o 
   1  -3   9      123.22      128.32     13.82 o 
   2  -3   9      339.46      340.32     31.56 o 
   3  -3   9       19.77       26.00     15.46 o 
   4  -3   9        4.01        0.00     15.03 o 
   5  -3   9      265.71      330.20     34.48 o 
   6  -3   9       81.83       46.44     20.98 o 
   7  -3   9      180.28      113.05     29.10 o 
 -10  -2   9        8.52        0.00     22.69 o 
  -9  -2   9        2.35        6.24     14.95 o 
  -8  -2   9      170.85      156.89     29.06 o 
  -7  -2   9        4.53        0.00     12.08 o 
  -6  -2   9      744.37      724.50     29.18 o 
  -5  -2   9       73.57       75.77     10.44 o 
  -4  -2   9     1523.07     1490.16     38.91 o 
  -3  -2   9      219.82      219.54     13.31 o 
  -2  -2   9     2138.12     2029.67     46.90 o 
  -1  -2   9       39.15       42.12      9.16 o 
   0  -2   9     1624.62     1499.72    110.64 o 
   1  -2   9      313.32      342.50     21.64 o 
   2  -2   9      504.84      487.82     29.42 o 
   3  -2   9      146.52      104.46     21.19 o 
   4  -2   9      167.83      168.93     24.86 o 
   5  -2   9      149.76      100.26     23.36 o 
   6  -2   9       77.91       73.58     22.87 o 
   7  -2   9       62.33       80.49     26.18 o 
   8  -2   9       49.87       40.64     25.32 o 
 -10  -1   9        9.66        5.68     16.39 o 
  -9  -1   9      759.58      704.62     39.91 o 
  -8  -1   9        3.12        3.77     14.59 o 
  -7  -1   9      789.56      782.28     38.73 o 
  -6  -1   9      170.27      185.00     24.68 o 
  -5  -1   9      828.73      850.04     37.56 o 
  -4  -1   9      200.56      190.62     13.56 o 
  -3  -1   9      573.01      571.86     26.55 o 
  -2  -1   9      611.23      630.81     66.98 o 
  -1  -1   9      146.51      150.16     21.35 o 
   0  -1   9     1250.07     1252.77     58.20 o 
   1  -1   9        0.52        0.00      8.66 o 
   2  -1   9      273.98      282.45     19.06 o 
   3  -1   9      196.41      232.12     26.68 o 
   4  -1   9      680.05      658.13     43.77 o 
   5  -1   9      350.89      273.54     31.34 o 
   6  -1   9       75.86       60.90     20.84 o 
   7  -1   9       61.55       55.10     23.33 o 
   8  -1   9       14.35       14.64     21.90 o 
 -10   0   9       34.75       33.03     17.73 o 
  -9   0   9       42.18       43.87     17.95 o 
  -8   0   9      151.57      147.49     21.44 o 
  -7   0   9        5.74        0.00     12.71 o 
  -6   0   9      284.28      315.47     25.02 o 
  -5   0   9      226.05      248.58     22.12 o 
  -4   0   9     2116.01     2081.81    115.52 o 
  -3   0   9       18.01       11.21      9.74 o 
  -2   0   9     5866.29     5925.28    146.84 o 
  -1   0   9      119.94      114.06     19.80 o 
   0   0   9     3073.33     2946.09     79.42 o 
   1   0   9        0.31        2.58      8.85 o 
   2   0   9      270.03      289.46     29.33 o 
   3   0   9      224.88      218.53     18.67 o 
   4   0   9     1082.69     1011.63     54.46 o 
   5   0   9       42.29       29.31     17.06 o 
   6   0   9        1.18        0.00     16.10 o 
   7   0   9       13.14        7.48     19.13 o 
   8   0   9        5.84        0.00     21.12 o 
 -10   1   9       11.02        0.00     14.29 o 
  -9   1   9      780.48      682.53     38.91 o 
  -8   1   9        3.60        0.00     13.52 o 
  -7   1   9      789.64      772.28     38.04 o 
  -6   1   9      159.84      126.73     18.65 o 
  -5   1   9      864.48      820.72     52.68 o 
  -4   1   9      182.17      227.28     19.05 o 
  -3   1   9      584.83      633.28     30.42 o 
  -2   1   9      614.16      679.15     28.76 o 
  -1   1   9      141.73      138.69     14.77 o 
   0   1   9     1284.82     1323.21     42.85 o 
   1   1   9        3.25        0.00      8.99 o 
   2   1   9      282.75      311.94     20.90 o 
   3   1   9      199.39      199.42     25.64 o 
   4   1   9      725.65      699.24     32.99 o 
   5   1   9      354.25      355.53     32.95 o 
   6   1   9       81.22       80.24     22.19 o 
   7   1   9       80.71       56.49     23.51 o 
   8   1   9       13.86        4.67     21.23 o 
 -10   2   9        8.67       28.07     31.45 o 
  -9   2   9        2.53        0.00     14.32 o 
  -8   2   9      163.85      134.40     28.85 o 
  -7   2   9        5.21        0.00     12.98 o 
  -6   2   9      793.95      736.71     36.46 o 
  -5   2   9       80.14       65.43     22.26 o 
  -4   2   9     1571.51     1581.82     76.61 o 
  -3   2   9      222.06      213.74     18.75 o 
  -2   2   9     2079.03     2112.12     62.24 o 
  -1   2   9       43.68       16.04     30.51 o 
   0   2   9     1612.27     1500.90     85.82 o 
   1   2   9      314.08      328.34     21.21 o 
   2   2   9      485.80      492.62     26.28 o 
   3   2   9      153.61      181.95     36.83 o 
   4   2   9      161.90      169.80     19.80 o 
   5   2   9      142.35      116.25     38.73 o 
   6   2   9       74.82       48.08     18.59 o 
   7   2   9       61.37       36.51     21.90 o 
   8   2   9       51.67       92.78     28.92 o 
  -9   3   9      480.20      476.36     33.38 o 
  -8   3   9       18.38        3.57     15.44 o 
  -7   3   9      336.54      333.76     27.20 o 
  -6   3   9       62.25       40.81     15.35 o 
  -5   3   9      168.46      137.77     28.28 o 
  -4   3   9      811.94      755.54     54.07 o 
  -3   3   9      315.20      308.13     21.90 o 
  -2   3   9      304.76      314.22     21.42 o 
  -1   3   9       42.75       13.94     10.51 o 
   0   3   9      265.53      253.20     20.96 o 
   1   3   9      131.75       93.95     14.67 o 
   2   3   9      336.44      400.73     23.84 o 
   3   3   9        8.53       12.40     12.55 o 
   4   3   9        9.05        0.00     11.61 o 
   5   3   9      290.57      322.18     53.80 o 
   6   3   9       77.84       58.73     40.28 o 
  -9   4   9        7.08       18.09     27.21 o 
  -8   4   9       66.53       40.27     17.24 o 
  -7   4   9       26.51       34.51     16.01 o 
  -6   4   9      414.66      370.67     28.19 o 
  -5   4   9       86.36       32.06     22.44 o 
  -4   4   9      692.49      718.32     52.78 o 
  -3   4   9      350.99      312.54     39.11 o 
  -2   4   9      903.98      883.23     35.68 o 
  -1   4   9       39.13       32.60     12.19 o 
   0   4   9     1748.45     1699.88     54.96 o 
   1   4   9      169.28      167.22     36.86 o 
   2   4   9      541.09      649.76     57.34 o 
   3   4   9       43.46      102.15     35.55 o 
   4   4   9      306.31      325.65     48.90 o 
   5   4   9      270.36      269.44     48.19 o 
   6   4   9       78.66        9.72     36.93 o 
  -9   5   9      155.76      102.90     34.09 o 
  -8   5   9       45.24       57.34     29.70 o 
  -7   5   9      186.37      221.00     24.69 o 
  -6   5   9       39.95       27.49     16.06 o 
  -5   5   9      163.57      221.89     34.73 o 
  -4   5   9      172.03      161.77     32.66 o 
  -3   5   9       96.65      136.06     32.84 o 
  -2   5   9      142.22      167.97     35.05 o 
  -1   5   9       82.19       71.27     31.52 o 
   0   5   9      295.52      286.50     43.49 o 
   1   5   9       72.96      123.98     35.97 o 
   2   5   9      102.92       67.67     34.66 o 
   3   5   9       36.72       75.54     32.84 o 
   4   5   9      200.91      149.20     40.35 o 
   5   5   9       88.10      179.19     44.49 o 
   6   5   9       65.95       45.38     39.14 o 
  -6   6   9      108.37      123.35     23.65 o 
  -5   6   9       75.30       57.74     27.46 o 
  -4   6   9      251.85      253.02     38.82 o 
  -3   6   9       18.35       26.04     27.28 o 
  -2   6   9     1017.26     1047.46     70.84 o 
  -1   6   9       81.86       36.79     29.17 o 
   0   6   9      339.50      402.54     49.44 o 
   1   6   9      138.15       89.15     37.29 o 
   2   6   9      187.03      248.89     46.62 o 
   3   6   9        7.52       26.89     34.33 o 
   4   6   9      257.53      231.30     49.01 o 
   5   6   9       45.36      106.57     40.50 o 
   6   6   9       25.16       16.70     42.67 o 
  -5   7   9      153.06      154.01     36.08 o 
  -4   7   9      113.21      131.00     34.87 o 
  -3   7   9       14.25       10.40     29.28 o 
  -2   7   9      127.68       55.35     34.26 o 
  -1   7   9        2.03        0.00     29.67 o 
   0   7   9       25.84       64.82     33.73 o 
   1   7   9       39.38       46.20     34.26 o 
   2   7   9       59.22       34.55     35.44 o 
   3   7   9      150.29      198.53     49.76 o 
   4   7   9       73.88       37.93     37.65 o 
   5   7   9      102.01      135.66     46.73 o 
  -4   8   9      215.23      229.16     42.60 o 
  -3   8   9       40.50       22.90     30.38 o 
  -2   8   9      219.56      263.67     47.83 o 
  -1   8   9        6.56        0.00     29.24 o 
   0   8   9      155.39      159.74     44.24 o 
   1   8   9      131.39      157.78     45.63 o 
   2   8   9       93.43      100.62     43.70 o 
   3   8   9       40.13       83.02     42.24 o 
  -3   9   9       46.66       27.10     34.55 o 
  -2   9   9       36.63       32.63     36.08 o 
  -1   9   9        5.46       15.56     36.72 o 
   0   9   9       14.76       44.31     38.72 o 
   1   9   9        6.32        8.12     37.54 o 
  -5  -8  10        0.52        7.95     16.26 o 
  -4  -8  10        7.69       12.15     15.99 o 
  -3  -8  10        6.96       22.33     21.62 o 
  -2  -8  10       83.80       86.83     31.16 o 
  -1  -8  10        6.80       31.38     27.71 o 
   3  -8  10       31.07       22.19     21.98 o 
  -6  -7  10       43.24       42.99     17.47 o 
  -5  -7  10      194.45      207.00     24.47 o 
  -4  -7  10       47.92       48.17     21.80 o 
  -3  -7  10      378.94      425.13     22.42 o 
  -2  -7  10       20.70        6.26     12.57 o 
  -1  -7  10       86.84       93.92     22.47 o 
   0  -7  10       70.96       85.55     21.44 o 
   1  -7  10       37.84       20.30     18.49 o 
   2  -7  10       18.58       21.55     19.55 o 
   3  -7  10       40.33       25.68     20.84 o 
   4  -7  10       10.84       12.15     21.83 o 
  -7  -6  10        2.63       35.69     24.08 o 
  -6  -6  10        1.29        0.00     18.95 o 
  -5  -6  10       71.18       53.14     14.74 o 
  -4  -6  10       41.14       37.41     13.69 o 
  -3  -6  10      183.82      207.95     15.93 o 
  -2  -6  10       38.47       29.32     11.57 o 
  -1  -6  10       39.97       36.15     16.70 o 
   0  -6  10      303.12      402.97     33.69 o 
   1  -6  10       17.00       11.40     15.78 o 
   2  -6  10      380.97      393.21     36.93 o 
   3  -6  10       66.00       39.50     19.91 o 
   4  -6  10      291.99      281.55     34.62 o 
   5  -6  10        7.92       26.53     22.44 o 
  -8  -5  10        6.96        0.00     16.70 o 
  -7  -5  10      226.61      224.78     33.21 o 
  -6  -5  10       15.32        0.00     15.53 o 
  -5  -5  10      525.11      583.58     29.41 o 
  -4  -5  10      109.51      118.75     17.47 o 
  -3  -5  10      517.92      524.98     26.38 o 
  -2  -5  10        2.37        0.00     10.05 o 
  -1  -5  10      593.43      671.06     29.59 o 
   0  -5  10        2.05        0.00     13.96 o 
   1  -5  10      233.86      262.25     28.85 o 
   2  -5  10       55.03       60.73     19.52 o 
   3  -5  10      107.98      140.05     25.64 o 
   4  -5  10       54.29       55.56     22.55 o 
   5  -5  10        3.96        0.00     18.77 o 
   6  -5  10       14.12        9.26     22.22 o 
  -9  -4  10       17.81        2.72     17.37 o 
  -8  -4  10        4.13        7.63     30.26 o 
  -7  -4  10       11.71       16.07     15.58 o 
  -6  -4  10       46.76       57.25     17.17 o 
  -5  -4  10       14.96       10.46      9.83 o 
  -4  -4  10       19.84       10.77      9.53 o 
  -3  -4  10      158.82      103.95     18.43 o 
  -2  -4  10      261.47      268.76     19.92 o 
  -1  -4  10       56.86       66.79     12.89 o 
   0  -4  10      654.45      730.12     36.85 o 
   1  -4  10       63.60       59.34     18.91 o 
   2  -4  10      149.38      165.65     24.86 o 
   3  -4  10       92.36       51.89     19.06 o 
   4  -4  10      556.78      539.56     43.35 o 
   5  -4  10       13.63       16.95     19.70 o 
   6  -4  10      370.40      350.04     40.57 o 
  -9  -3  10      180.75      194.26     34.71 o 
  -8  -3  10       30.53       25.04     16.80 o 
  -7  -3  10      582.68      593.37     54.80 o 
  -6  -3  10        0.24        6.13     13.98 o 
  -5  -3  10      843.20      802.84     29.16 o 
  -4  -3  10      247.74      280.64     30.50 o 
  -3  -3  10      155.16      155.57     16.21 o 
  -2  -3  10       45.54       33.19     11.41 o 
  -1  -3  10     1094.10     1025.06     37.65 o 
   0  -3  10      149.61      164.53     16.11 o 
   1  -3  10      154.69      146.39     22.90 o 
   2  -3  10       17.47       11.82     14.89 o 
   3  -3  10       57.74       54.17     19.95 o 
   4  -3  10       56.37       31.09     18.34 o 
   5  -3  10        8.87       15.53     18.91 o 
   6  -3  10      115.51      111.45     26.86 o 
   7  -3  10        3.96        9.22     22.51 o 
  -9  -2  10        0.87        0.00     15.27 o 
  -8  -2  10       61.75       53.65     20.12 o 
  -7  -2  10        8.56       10.88     14.71 o 
  -6  -2  10      118.92       87.28     38.93 o 
  -5  -2  10      180.46      166.22     15.83 o 
  -4  -2  10       20.14       17.35     11.35 o 
  -3  -2  10      111.84      114.45     23.74 o 
  -2  -2  10      415.54      398.20     23.26 o 
  -1  -2  10       74.00       71.10     12.97 o 
   0  -2  10     1984.28     1923.62     87.44 o 
   1  -2  10      267.98      310.09     20.41 o 
   2  -2  10      749.05      790.70     45.95 o 
   3  -2  10      176.73      144.25     23.54 o 
   4  -2  10     1600.80     1546.95     75.90 o 
   5  -2  10        9.21        2.96     15.96 o 
   6  -2  10      384.56      374.48     39.36 o 
   7  -2  10        6.20        0.00     19.70 o 
 -10  -1  10        6.74        0.00     15.35 o 
  -9  -1  10      230.35      198.07     25.41 o 
  -8  -1  10       26.89       38.50     16.54 o 
  -7  -1  10      226.76      245.96     25.11 o 
  -6  -1  10       71.79       73.93     17.00 o 
  -5  -1  10      499.02      469.51     22.48 o 
  -4  -1  10        3.62        2.30     10.43 o 
  -3  -1  10     1401.11     1374.78     52.62 o 
  -2  -1  10       91.62       77.65     13.47 o 
  -1  -1  10     1654.00     1605.66     51.24 o 
   0  -1  10       20.76       39.65     11.56 o 
   1  -1  10      288.64      296.94     24.01 o 
   2  -1  10       36.90       53.46     12.92 o 
   3  -1  10      625.13      558.83     39.46 o 
   4  -1  10        7.89        5.13     15.24 o 
   5  -1  10       15.28        9.05     17.92 o 
   6  -1  10       69.69       61.97     23.08 o 
   7  -1  10       50.29       37.29     22.62 o 
 -10   0  10       45.15       32.40     19.36 o 
  -9   0  10        0.10       22.99     16.39 o 
  -8   0  10       84.30       82.63     19.79 o 
  -7   0  10      184.65      154.54     27.76 o 
  -6   0  10      126.47      132.54     25.77 o 
  -5   0  10      381.20      372.73     37.08 o 
  -4   0  10       90.63       99.75     15.44 o 
  -3   0  10        4.45        0.01      9.85 o 
  -2   0  10      148.29      174.52     16.55 o 
  -1   0  10       14.98       16.95     16.95 o 
   0   0  10     1859.79     1787.24     55.00 o 
   1   0  10       27.73       22.78     15.35 o 
   2   0  10     3196.93     3202.56     87.66 o 
   3   0  10      357.09      382.79     42.24 o 
   4   0  10     1183.89     1145.44     60.05 o 
   5   0  10       25.63       41.10     19.84 o 
   6   0  10      313.17      290.81     35.23 o 
   7   0  10       12.92       18.34     21.44 o 
 -10   1  10        6.60        8.86     16.61 o 
  -9   1  10      214.43      222.93     39.73 o 
  -8   1  10       26.15        9.38     15.10 o 
  -7   1  10      246.16      203.48     22.87 o 
  -6   1  10       70.52       65.11     24.88 o 
  -5   1  10      464.15      483.75     40.96 o 
  -4   1  10        3.50        4.20     10.77 o 
  -3   1  10     1392.05     1429.58     47.77 o 
  -2   1  10       97.95      105.12     14.81 o 
  -1   1  10     1705.92     1679.95     52.20 o 
   0   1  10       24.28       42.70     12.52 o 
   1   1  10      289.89      257.68     20.67 o 
   2   1  10       36.54       50.46     23.76 o 
   3   1  10      654.44      585.61     38.64 o 
   4   1  10        2.68        0.00     10.91 o 
   5   1  10       14.27       10.26     16.13 o 
   6   1  10       80.17       79.46     22.62 o 
   7   1  10       49.73       38.25     21.80 o 
  -9   2  10        1.06        0.00     16.31 o 
  -8   2  10       60.29       65.32     24.45 o 
  -7   2  10        8.22        3.17     14.63 o 
  -6   2  10      126.25      129.50     24.38 o 
  -5   2  10      173.73      231.69     32.95 o 
  -4   2  10       23.59       21.30     20.84 o 
  -3   2  10      103.43      133.83     16.97 o 
  -2   2  10      434.05      484.36     25.44 o 
  -1   2  10       65.32       78.07     32.73 o 
   0   2  10     2016.26     2073.13     61.62 o 
   1   2  10      278.40      290.09     28.60 o 
   2   2  10      788.79      734.93     49.69 o 
   3   2  10      186.63      173.29     20.11 o 
   4   2  10     1603.56     1629.97     66.67 o 
   5   2  10        6.82        0.11     15.49 o 
   6   2  10      397.68      423.20     39.78 o 
   7   2  10        5.48        0.00     17.74 o 
  -9   3  10      182.52      128.15     22.43 o 
  -8   3  10       30.67        7.51     27.00 o 
  -7   3  10      584.22      500.88     35.31 o 
  -6   3  10        0.00        7.90     13.94 o 
  -5   3  10      835.01      802.06     55.28 o 
  -4   3  10      257.27      260.75     35.47 o 
  -3   3  10      147.36      169.74     18.58 o 
  -2   3  10       48.68       51.31     16.67 o 
  -1   3  10     1104.51     1087.55     46.91 o 
   0   3  10      148.01      159.53     41.12 o 
   1   3  10      153.06      169.63     39.55 o 
   2   3  10       23.26        0.00     13.55 o 
   3   3  10       61.89       54.67     14.99 o 
   4   3  10       55.91       57.44     15.68 o 
   5   3  10        9.16        0.00     31.77 o 
  -9   4  10       15.75       17.84     28.53 o 
  -8   4  10        3.75        6.52     16.89 o 
  -7   4  10       11.89        8.09     15.39 o 
  -6   4  10       43.28       52.52     17.04 o 
  -5   4  10       15.05        0.00     20.94 o 
  -4   4  10       14.72        0.00     20.55 o 
  -3   4  10      152.83      102.83     29.85 o 
  -2   4  10      239.35      259.09     25.31 o 
  -1   4  10       48.35       47.94     15.07 o 
   0   4  10      669.36      817.62     60.30 o 
   1   4  10       63.86       59.77     29.60 o 
   2   4  10      136.12      161.02     38.29 o 
   3   4  10       82.08      131.11     38.79 o 
   4   4  10      579.38      706.00     64.72 o 
   5   4  10       12.81       58.23     35.97 o 
   6   4  10      370.18      405.64     62.04 o 
  -8   5  10        8.25       21.44     25.82 o 
  -7   5  10      212.04      200.96     25.18 o 
  -6   5  10       15.85       16.44     16.46 o 
  -5   5  10      538.76      474.99     48.65 o 
  -4   5  10      124.56      132.82     30.74 o 
  -3   5  10      510.01      418.82     48.40 o 
  -2   5  10        2.99        8.01     26.04 o 
  -1   5  10      629.05      562.46     56.67 o 
   0   5  10        3.08        0.00     25.04 o 
   1   5  10      230.47      305.42     46.34 o 
   2   5  10       61.04       25.75     32.95 o 
   3   5  10      101.05       71.38     38.54 o 
   4   5  10       52.52       61.58     36.83 o 
   5   5  10        3.36       90.54     40.92 o 
   6   5  10       13.47        2.17     38.68 o 
  -7   6  10        2.88        1.46     22.62 o 
  -6   6  10        1.02        3.74     16.89 o 
  -5   6  10       72.41       28.10     27.99 o 
  -4   6  10       39.36       25.79     27.21 o 
  -3   6  10      175.23      141.22     34.33 o 
  -2   6  10       45.72        2.14     27.50 o 
  -1   6  10       34.75        0.00     26.04 o 
   0   6  10      311.84      333.62     49.47 o 
   1   6  10       14.03        8.65     31.95 o 
   2   6  10      366.62      495.29     59.02 o 
   3   6  10       69.39       48.65     36.76 o 
   4   6  10      305.57      377.29     57.88 o 
   5   6  10       11.41        0.00     38.00 o 
  -6   7  10       45.92       23.86     28.92 o 
  -5   7  10      186.04      227.52     39.36 o 
  -4   7  10       42.97       81.74     33.44 o 
  -3   7  10      377.85      376.90     51.22 o 
  -2   7  10       19.71       16.10     30.42 o 
  -1   7  10      105.13       97.38     37.08 o 
   0   7  10       72.47       90.43     37.68 o 
   1   7  10       48.42       84.66     38.75 o 
   2   7  10       16.79       26.82     37.22 o 
   3   7  10       36.48       58.09     40.53 o 
   4   7  10        8.39        0.00     39.78 o 
  -5   8  10        0.41       16.46     31.84 o 
  -4   8  10        7.86       10.79     31.70 o 
  -3   8  10        7.83        0.00     31.16 o 
  -2   8  10       86.01       86.05     37.22 o 
  -1   8  10        6.43        0.00     31.20 o 
   0   8  10       94.75       75.26     40.64 o 
   1   8  10       17.78       19.84     37.22 o 
   2   8  10      215.49      210.32     50.86 o 
   3   8  10       34.41      128.54     49.47 o 
  -1   9  10       91.48       50.65     42.70 o 
  -4  -8  11       81.48       45.48     25.15 o 
  -6  -7  11        0.10       14.99     21.76 o 
  -5  -7  11       73.44      150.91     30.20 o 
  -4  -7  11       49.47       69.56     25.68 o 
  -3  -7  11      133.41      130.07     31.00 o 
  -2  -7  11       75.70       43.77     18.98 o 
  -1  -7  11      206.50      243.44     30.17 o 
   0  -7  11       25.69       38.75     20.23 o 
   1  -7  11      258.71      279.77     34.16 o 
   2  -7  11       59.51       95.06     26.53 o 
   3  -7  11      116.31      111.80     27.82 o 
  -7  -6  11       18.82       14.35     23.36 o 
  -6  -6  11      172.09      232.97     35.65 o 
  -5  -6  11      119.05       82.91     16.65 o 
  -4  -6  11      255.99      266.16     26.87 o 
  -3  -6  11       93.58       64.56     23.99 o 
  -2  -6  11      126.17      116.11     23.12 o 
  -1  -6  11       19.87       31.45     18.16 o 
   0  -6  11      130.89      177.37     27.75 o 
   1  -6  11      171.67      193.22     29.95 o 
   2  -6  11       35.47       34.44     21.51 o 
   3  -6  11       37.87       43.38     21.55 o 
   4  -6  11       12.93        4.63     19.41 o 
  -8  -5  11        2.91        0.00     18.22 o 
  -7  -5  11       61.91       93.26     20.72 o 
  -6  -5  11       36.64       42.01     18.29 o 
  -5  -5  11      117.62      102.42     16.84 o 
  -4  -5  11       10.85        6.54     11.23 o 
  -3  -5  11      206.25      214.93     19.74 o 
  -2  -5  11       68.68       60.13     16.79 o 
  -1  -5  11      562.12      626.15     41.28 o 
   0  -5  11      122.65       94.03     22.69 o 
   1  -5  11      331.71      329.39     34.33 o 
   2  -5  11       64.38       76.83     22.76 o 
   3  -5  11      177.99      174.59     29.56 o 
   4  -5  11        7.34       13.78     17.92 o 
   5  -5  11      223.37      223.99     35.33 o 
  -8  -4  11      328.25      334.34     30.83 o 
  -7  -4  11       34.40       53.33     18.04 o 
  -6  -4  11      650.08      571.94     39.93 o 
  -5  -4  11      175.04      177.80     18.96 o 
  -4  -4  11      175.36      164.96     19.56 o 
  -3  -4  11       80.33       71.79     13.66 o 
  -2  -4  11      605.06      605.11     43.36 o 
  -1  -4  11       74.42       60.67     24.68 o 
   0  -4  11      237.57      228.16     27.03 o 
   1  -4  11      190.99      163.02     25.86 o 
   2  -4  11        2.89        0.00     14.60 o 
   3  -4  11       72.69       73.66     22.15 o 
   4  -4  11        2.28        8.76     16.99 o 
   5  -4  11      129.02       78.50     25.04 o 
   6  -4  11       22.34       11.08     21.66 o 
  -9  -3  11        2.54       18.58     17.58 o 
  -8  -3  11       68.43       42.29     18.51 o 
  -7  -3  11       93.79       77.26     19.19 o 
  -6  -3  11       48.92       40.12     17.36 o 
  -5  -3  11      193.54      212.42     17.12 o 
  -4  -3  11       48.17       28.39     12.06 o 
  -3  -3  11      241.12      253.47     20.40 o 
  -2  -3  11       28.55       31.94     11.66 o 
  -1  -3  11      790.79      814.47     33.37 o 
   0  -3  11       15.51       29.10     11.69 o 
   1  -3  11      156.97       79.14     20.30 o 
   2  -3  11       93.37      107.06     22.44 o 
   3  -3  11      400.01      377.40     36.19 o 
   4  -3  11       43.23       71.87     23.29 o 
   5  -3  11      250.87      268.98     34.98 o 
   6  -3  11        3.94        8.41     19.70 o 
  -9  -2  11       41.36       20.56     17.57 o 
  -8  -2  11      524.63      578.17     49.19 o 
  -7  -2  11       84.81       55.18     17.67 o 
  -6  -2  11      750.99      704.61     52.64 o 
  -5  -2  11      244.12      239.07     31.26 o 
  -4  -2  11      266.81      225.08     20.12 o 
  -3  -2  11      235.14      263.86     36.63 o 
  -2  -2  11      540.16      538.00     27.89 o 
  -1  -2  11      293.51      283.78     23.20 o 
   0  -2  11      126.44      102.96     51.84 o 
   1  -2  11      246.96      222.49     19.44 o 
   2  -2  11      203.66      183.61     26.53 o 
   3  -2  11       59.70       53.89     20.23 o 
   4  -2  11       26.95        0.00     15.53 o 
   5  -2  11      106.62       85.20     23.86 o 
   6  -2  11       68.66       40.43     22.69 o 
  -9  -1  11        1.59       17.91     17.43 o 
  -8  -1  11        3.57        0.00     23.70 o 
  -7  -1  11       71.52       94.18     21.67 o 
  -6  -1  11        1.64        0.00     13.43 o 
  -5  -1  11      518.43      506.87     35.74 o 
  -4  -1  11      288.36      276.19     21.35 o 
  -3  -1  11      278.97      279.95     47.09 o 
  -2  -1  11       19.64       33.17     11.79 o 
  -1  -1  11     1682.26     1712.87     54.16 o 
   0  -1  11        0.31        0.00     10.19 o 
   1  -1  11     1572.23     1500.88     50.46 o 
   2  -1  11        7.14       16.57     12.25 o 
   3  -1  11      640.72      624.29     43.67 o 
   4  -1  11        5.68       14.25     17.49 o 
   5  -1  11      401.38      430.75     40.35 o 
   6  -1  11       20.62        0.00     17.77 o 
   7  -1  11      124.71      118.46     30.81 o 
  -9   0  11        3.73        8.31     16.64 o 
  -8   0  11      324.97      359.63     31.12 o 
  -7   0  11       62.25       35.09     16.49 o 
  -6   0  11      277.30      274.84     25.83 o 
  -5   0  11      178.32      172.69     19.02 o 
  -4   0  11      689.07      647.06     30.91 o 
  -3   0  11      140.75      147.29     17.27 o 
  -2   0  11      834.42      771.05     33.01 o 
  -1   0  11       40.37       37.13     12.71 o 
   0   0  11      666.74      659.51     30.54 o 
   1   0  11      467.36      457.17     26.00 o 
   2   0  11     1436.97     1296.55     45.94 o 
   3   0  11        7.51       34.01     16.92 o 
   4   0  11        2.51        0.00     15.99 o 
   5   0  11       27.04       25.96     20.73 o 
   6   0  11       16.37        1.75     17.81 o 
   7   0  11       81.39       73.23     25.15 o 
  -9   1  11        1.80       17.59     40.85 o 
  -8   1  11        3.33        2.63     15.14 o 
  -7   1  11       58.61       38.46     16.75 o 
  -6   1  11        1.15        0.00     20.07 o 
  -5   1  11      548.48      531.94     44.52 o 
  -4   1  11      279.99      305.91     23.07 o 
  -3   1  11      303.99      314.86     22.80 o 
  -2   1  11       20.92       31.39     12.36 o 
  -1   1  11     1691.40     1702.31     62.03 o 
   0   1  11        0.18        0.00     18.20 o 
   1   1  11     1652.86     1599.14     82.97 o 
   2   1  11        8.96        0.00     16.88 o 
   3   1  11      609.14      667.64     42.95 o 
   4   1  11        4.22        0.00     13.78 o 
   5   1  11      406.67      302.14     36.15 o 
   6   1  11       17.14       31.49     20.80 o 
   7   1  11      119.41      145.21     31.27 o 
  -9   2  11       41.28       24.24     17.71 o 
  -8   2  11      522.99      510.00     46.48 o 
  -7   2  11       84.46       67.93     18.62 o 
  -6   2  11      701.85      716.12     38.11 o 
  -5   2  11      235.38      248.46     34.80 o 
  -4   2  11      280.87      300.93     23.49 o 
  -3   2  11      236.22      255.98     29.90 o 
  -2   2  11      550.79      563.81     29.21 o 
  -1   2  11      282.46      303.26     22.58 o 
   0   2  11      123.55      124.13     17.50 o 
   1   2  11      220.54      257.73     23.76 o 
   2   2  11      209.24      225.27     24.93 o 
   3   2  11       56.76       65.20     19.84 o 
   4   2  11       20.62       31.07     14.92 o 
   5   2  11      121.54      113.33     24.86 o 
   6   2  11       65.38       67.99     24.29 o 
  -9   3  11        2.71        1.76     16.83 o 
  -8   3  11       69.28       78.39     20.68 o 
  -7   3  11       94.35       72.93     19.21 o 
  -6   3  11       53.26       50.07     23.60 o 
  -5   3  11      211.56      161.49     31.09 o 
  -4   3  11       55.09       51.29     26.00 o 
  -3   3  11      216.78      250.24     43.10 o 
  -2   3  11       24.55       34.55     13.89 o 
  -1   3  11      803.38      821.74     84.50 o 
   0   3  11       20.76       16.38     12.85 o 
   1   3  11      143.63      135.59     23.24 o 
   2   3  11       89.74       94.25     18.56 o 
   3   3  11      367.12      370.55     26.95 o 
   4   3  11       39.07       63.50     35.97 o 
   5   3  11      251.44      273.47     50.43 o 
  -8   4  11      329.70      317.06     69.01 o 
  -7   4  11       31.39       24.09     18.45 o 
  -6   4  11      673.53      655.53     52.96 o 
  -5   4  11      177.52      217.41     35.55 o 
  -4   4  11      163.43      153.40     33.55 o 
  -3   4  11       74.48       65.71     28.10 o 
  -2   4  11      596.61      681.19     63.17 o 
  -1   4  11       67.98       69.51     15.19 o 
   0   4  11      244.57      191.73     39.82 o 
   1   4  11      197.10      252.56     43.06 o 
   2   4  11        3.91        0.00     26.50 o 
   3   4  11       64.20       54.99     37.26 o 
   4   4  11        0.92       27.85     36.58 o 
   5   4  11      121.30      129.25     46.84 o 
  -8   5  11        3.09        0.00     17.64 o 
  -7   5  11       68.05       22.16     29.53 o 
  -6   5  11       41.17       34.97     18.23 o 
  -5   5  11      107.35      119.60     32.87 o 
  -4   5  11       13.57        0.00     22.15 o 
  -3   5  11      184.49      207.15     39.29 o 
  -2   5  11       66.57       33.91     27.39 o 
  -1   5  11      565.99      513.10     55.28 o 
   0   5  11      108.46       90.93     33.16 o 
   1   5  11      287.78      350.97     49.90 o 
   2   5  11       67.75       78.78     39.82 o 
   3   5  11      160.89      192.37     45.91 o 
   4   5  11        4.99       20.16     36.86 o 
   5   5  11      233.71      169.18     51.00 o 
  -7   6  11       16.47       19.55     18.86 o 
  -6   6  11      182.29      183.28     25.36 o 
  -5   6  11      115.64      226.52     39.04 o 
  -4   6  11      241.83      296.62     43.99 o 
  -3   6  11       98.31       70.13     31.66 o 
  -2   6  11      124.94      109.13     36.51 o 
  -1   6  11       18.39        8.26     30.81 o 
   0   6  11      132.70      148.42     41.99 o 
   1   6  11      189.09      163.70     43.38 o 
   2   6  11       31.90       38.68     38.40 o 
   3   6  11       34.73       33.34     37.86 o 
   4   6  11       12.62       39.36     41.92 o 
  -6   7  11        0.26        0.00     24.86 o 
  -5   7  11       71.80       24.61     30.38 o 
  -4   7  11       53.75        0.00     28.85 o 
  -3   7  11      131.22       85.09     35.62 o 
  -2   7  11       80.10      118.28     38.54 o 
  -1   7  11      200.92      252.20     46.66 o 
   0   7  11       26.11       35.37     34.87 o 
   1   7  11      247.86      274.75     52.18 o 
   2   7  11       61.94       64.36     43.70 o 
   3   7  11      118.06      102.15     46.66 o 
  -4   8  11       79.63       27.25     35.47 o 
  -3   8  11       67.38       46.87     38.07 o 
  -2   8  11       60.34       66.21     36.79 o 
  -1   8  11       23.44        0.00     31.95 o 
   0   8  11       15.81       19.23     38.15 o 
   1   8  11        2.08        0.00     33.48 o 
  -5  -7  12       11.25        6.80     22.72 o 
  -4  -7  12        7.35        5.70     14.60 o 
  -3  -7  12        4.34       19.30     18.52 o 
  -2  -7  12       20.90       20.69     18.73 o 
  -1  -7  12       27.80       92.07     23.33 o 
   0  -7  12        2.34       13.93     20.69 o 
   1  -7  12       17.87        1.57     18.52 o 
   2  -7  12       11.19       31.41     23.04 o 
  -6  -6  12      123.29      107.35     28.53 o 
  -5  -6  12       21.52       20.84     14.18 o 
  -4  -6  12      255.13      251.27     27.46 o 
  -3  -6  12       52.45       67.72     15.98 o 
  -2  -6  12      256.74      324.22     33.59 o 
  -1  -6  12       57.51       58.77     20.23 o 
   0  -6  12      283.35      301.25     34.94 o 
   1  -6  12       36.84       42.95     21.90 o 
   2  -6  12      105.96      115.54     26.46 o 
   3  -6  12       24.87        9.08     20.48 o 
  -7  -5  12       84.96       89.68     27.25 o 
  -6  -5  12        6.39       29.35     22.51 o 
  -5  -5  12       16.81        7.07     13.47 o 
  -4  -5  12       12.06        0.00     12.41 o 
  -3  -5  12       22.21       11.58     12.39 o 
  -2  -5  12       24.56       10.39     21.87 o 
  -1  -5  12       12.59       58.91     20.19 o 
   0  -5  12      183.91      175.16     28.32 o 
   1  -5  12       88.91       91.64     23.65 o 
   2  -5  12       14.26       25.29     21.41 o 
   3  -5  12      117.04      136.56     27.82 o 
   4  -5  12       40.02       24.11     23.04 o 
  -8  -4  12       78.78       63.56     21.14 o 
  -7  -4  12        3.55       20.26     19.30 o 
  -6  -4  12      335.45      365.93     31.03 o 
  -5  -4  12       21.79       15.00     11.53 o 
  -4  -4  12      297.55      330.88     25.28 o 
  -3  -4  12       43.78       32.02     13.03 o 
  -2  -4  12      453.36      478.53     27.42 o 
  -1  -4  12       57.55       52.99     14.60 o 
   0  -4  12      582.21      571.72     42.46 o 
   1  -4  12       35.84       39.93     20.02 o 
   2  -4  12      113.96      104.04     23.97 o 
   3  -4  12       34.50       16.88     19.95 o 
   4  -4  12      106.10      123.52     27.78 o 
   5  -4  12       14.44        7.52     20.91 o 
  -8  -3  12       49.48       58.91     20.11 o 
  -7  -3  12      301.55      244.83     27.37 o 
  -6  -3  12        7.48        0.00     14.97 o 
  -5  -3  12       66.79       76.79     13.45 o 
  -4  -3  12       36.01       46.25     13.60 o 
  -3  -3  12       12.99       13.17     11.23 o 
  -2  -3  12       17.55       20.53     12.18 o 
  -1  -3  12      192.56      247.21     41.39 o 
   0  -3  12      263.28      226.37     21.85 o 
   1  -3  12      600.38      570.26     42.21 o 
   2  -3  12      133.42      157.28     26.86 o 
   3  -3  12      107.34       57.84     22.26 o 
   4  -3  12       20.21        0.00     17.27 o 
   5  -3  12      204.80      273.40     37.26 o 
  -9  -2  12       13.64       11.73     17.51 o 
  -8  -2  12      181.40      156.94     24.35 o 
  -7  -2  12        3.16        0.00     14.93 o 
  -6  -2  12      600.23      570.40     48.51 o 
  -5  -2  12       48.61       38.85     11.94 o 
  -4  -2  12      400.47      394.46     27.66 o 
  -3  -2  12       30.14       15.08     11.59 o 
  -2  -2  12      481.25      487.51     37.93 o 
  -1  -2  12        8.56       21.79     11.99 o 
   0  -2  12      657.54      655.24     43.52 o 
   1  -2  12      142.28      156.43     25.18 o 
   2  -2  12      179.20      193.76     27.85 o 
   3  -2  12       11.00        0.00     15.67 o 
   4  -2  12       72.86       50.93     21.12 o 
   5  -2  12       33.82       54.46     23.15 o 
   6  -2  12       36.58       21.69     22.05 o 
  -9  -1  12       71.14       64.72     21.84 o 
  -8  -1  12       34.18       25.20     18.06 o 
  -7  -1  12      241.23      212.78     25.76 o 
  -6  -1  12       99.16      136.92     21.27 o 
  -5  -1  12      120.45       93.21     16.62 o 
  -4  -1  12       10.28        6.08     11.27 o 
  -3  -1  12       18.69       17.62     11.18 o 
  -2  -1  12       91.69       75.77     14.75 o 
  -1  -1  12       36.61       22.35     12.69 o 
   0  -1  12      246.57      230.97     39.89 o 
   1  -1  12      248.59      234.56     20.75 o 
   2  -1  12      124.18       98.80     22.40 o 
   3  -1  12      395.45      435.20     39.18 o 
   4  -1  12       37.05        7.94     18.24 o 
   5  -1  12      163.72      133.14     28.39 o 
   6  -1  12        4.34       42.24     22.76 o 
  -9   0  12       12.65       13.59     18.09 o 
  -8   0  12       21.66        0.00     16.39 o 
  -7   0  12       68.53       69.05     18.58 o 
  -6   0  12      514.10      536.60     34.64 o 
  -5   0  12       27.65       35.71     13.86 o 
  -4   0  12      695.19      663.55     71.29 o 
  -3   0  12      101.00       95.59     16.32 o 
  -2   0  12      921.85      977.85     39.20 o 
  -1   0  12        1.74        2.17     11.13 o 
   0   0  12     1341.06     1383.38     48.65 o 
   1   0  12       54.27       54.47     14.64 o 
   2   0  12      421.61      474.45     27.63 o 
   3   0  12       42.89       39.93     19.23 o 
   4   0  12      417.21      419.25     40.18 o 
   5   0  12       51.72       17.63     21.05 o 
   6   0  12        1.88        0.00     19.70 o 
  -9   1  12       63.63       37.26     19.76 o 
  -8   1  12       34.39       28.03     32.00 o 
  -7   1  12      217.55      198.66     25.01 o 
  -6   1  12       97.46       73.73     17.97 o 
  -5   1  12      129.58      153.72     30.42 o 
  -4   1  12       13.13        6.19     12.32 o 
  -3   1  12       19.42       10.93     12.38 o 
  -2   1  12       78.78      100.85     16.24 o 
  -1   1  12       41.20       31.95     13.91 o 
   0   1  12      220.53      240.39     21.68 o 
   1   1  12      226.11      274.29     21.90 o 
   2   1  12      121.99      123.61     17.66 o 
   3   1  12      389.20      390.15     36.61 o 
   4   1  12       45.67       45.77     21.55 o 
   5   1  12      158.74      176.55     29.99 o 
   6   1  12        3.88        0.00     20.55 o 
  -9   2  12       13.10       12.85     18.61 o 
  -8   2  12      163.92      197.93     36.42 o 
  -7   2  12        3.95       13.25     16.51 o 
  -6   2  12      632.89      640.32     51.61 o 
  -5   2  12       50.32       28.85     22.72 o 
  -4   2  12      411.31      405.41     26.76 o 
  -3   2  12       33.09        7.45     12.45 o 
  -2   2  12      488.69      495.66     28.37 o 
  -1   2  12        9.00        0.00     14.25 o 
   0   2  12      737.16      674.96     70.38 o 
   1   2  12      142.04      188.89     20.68 o 
   2   2  12      164.40      170.85     20.82 o 
   3   2  12       12.30        2.33     13.98 o 
   4   2  12       61.97       54.99     21.33 o 
   5   2  12       37.63       36.72     20.94 o 
   6   2  12       34.70        1.32     20.91 o 
  -8   3  12       52.31       55.56     19.86 o 
  -7   3  12      297.36      229.09     26.56 o 
  -6   3  12        5.95        0.85     23.01 o 
  -5   3  12       71.47      107.42     30.88 o 
  -4   3  12       35.42       37.26     25.79 o 
  -3   3  12       12.51        1.96     13.32 o 
  -2   3  12       14.83       26.76     13.63 o 
  -1   3  12      195.41      200.72     20.80 o 
   0   3  12      250.03      313.71     24.22 o 
   1   3  12      606.98      585.97     32.43 o 
   2   3  12      132.49      176.38     21.14 o 
   3   3  12      101.67       70.41     33.69 o 
   4   3  12       18.32        5.95     30.70 o 
  -8   4  12       84.30       65.80     24.42 o 
  -7   4  12        4.09        0.00     17.67 o 
  -6   4  12      337.92      280.20     41.53 o 
  -5   4  12       24.58       39.96     25.54 o 
  -4   4  12      293.23      284.47     42.10 o 
  -3   4  12       48.65       25.94     15.28 o 
  -2   4  12      466.36      484.87     29.14 o 
  -1   4  12       48.12       57.13     30.59 o 
   0   4  12      569.04      688.83     59.52 o 
   1   4  12       41.75       71.98     32.84 o 
   2   4  12       95.53       41.07     37.33 o 
   3   4  12       36.64       47.12     33.44 o 
   4   4  12      103.82      108.45     44.77 o 
   5   4  12       17.76        0.53     37.97 o 
  -7   5  12       94.35       97.50     22.67 o 
  -6   5  12        8.31        0.00     26.00 o 
  -5   5  12       14.03       42.70     29.99 o 
  -4   5  12       14.68       22.83     25.43 o 
  -3   5  12       18.98        0.00     25.89 o 
  -2   5  12       19.13       20.73     29.06 o 
  -1   5  12       14.25        0.00     27.32 o 
   0   5  12      202.22      158.32     40.89 o 
   1   5  12      102.77       77.04     38.54 o 
   2   5  12       13.79        0.00     31.16 o 
   3   5  12      127.15      102.93     41.07 o 
   4   5  12       38.63       10.22     41.10 o 
  -6   6  12      118.36      139.48     37.58 o 
  -5   6  12       24.33        0.25     29.10 o 
  -4   6  12      247.62      255.52     42.70 o 
  -3   6  12       53.16       50.97     30.59 o 
  -2   6  12      254.96      261.43     47.37 o 
  -1   6  12       55.81       80.42     36.12 o 
   0   6  12      291.14      299.25     50.08 o 
   1   6  12       38.59       74.01     38.15 o 
   2   6  12      104.33      121.92     43.60 o 
   3   6  12       24.70        9.55     41.28 o 
  -5   7  12       11.62       30.10     32.13 o 
  -4   7  12        8.18        0.00     29.10 o 
  -3   7  12        3.33        9.15     31.31 o 
  -2   7  12       18.66       24.01     34.98 o 
  -1   7  12       30.56       64.22     37.33 o 
   0   7  12        2.68       29.49     35.47 o 
   1   7  12       20.85       12.39     36.01 o 
   2   7  12       12.01       12.15     39.50 o 
  -3  -7  13       68.04       82.49     25.82 o 
  -2  -7  13       10.10       11.36     21.30 o 
  -1  -7  13       91.25      116.61     28.24 o 
   0  -7  13       38.50       31.31     23.33 o 
  -5  -6  13        3.21        7.20     14.01 o 
  -4  -6  13       12.67       18.12     14.28 o 
  -3  -6  13      122.67      154.15     27.64 o 
  -2  -6  13       38.74       82.88     25.86 o 
  -1  -6  13        5.03        5.16     18.95 o 
   0  -6  13       86.37       90.97     24.26 o 
   1  -6  13        6.32        9.55     20.41 o 
   2  -6  13      116.70       77.04     25.93 o 
  -6  -5  13       40.47       86.09     28.42 o 
  -5  -5  13      251.38      277.47     42.38 o 
  -4  -5  13       93.00      120.68     18.54 o 
  -3  -5  13      260.90      303.33     24.27 o 
  -2  -5  13       39.57       48.51     21.30 o 
  -1  -5  13      580.28      622.69     46.12 o 
   0  -5  13        2.21        0.00     17.06 o 
   1  -5  13      227.55      260.29     34.12 o 
   2  -5  13       69.57       67.10     24.50 o 
   3  -5  13       77.20      105.00     27.89 o 
  -7  -4  13       15.71        8.19     21.74 o 
  -6  -4  13        9.00       14.41     13.19 o 
  -5  -4  13       61.45       50.16     13.59 o 
  -4  -4  13       39.52       32.46     12.65 o 
  -3  -4  13       62.18       51.82     13.67 o 
  -2  -4  13      242.35      234.24     25.57 o 
  -1  -4  13      156.18      160.10     26.04 o 
   0  -4  13      300.06      345.73     36.47 o 
   1  -4  13       26.38       42.92     20.23 o 
   2  -4  13      115.79      136.23     27.71 o 
   3  -4  13       14.84        0.00     17.17 o 
   4  -4  13      128.12      199.24     33.59 o 
  -8  -3  13       33.44       53.87     20.94 o 
  -7  -3  13      321.46      356.41     32.65 o 
  -6  -3  13       35.18       26.20     12.75 o 
  -5  -3  13      417.66      462.63     24.94 o 
  -4  -3  13       88.32      102.76     16.73 o 
  -3  -3  13      348.85      327.47     56.72 o 
  -2  -3  13       49.68       54.03     14.43 o 
  -1  -3  13      828.79      838.18    107.31 o 
   0  -3  13       35.61       31.91     18.91 o 
   1  -3  13      158.38      136.70     25.72 o 
   2  -3  13        5.82        6.30     17.10 o 
   3  -3  13       10.22       28.39     19.80 o 
   4  -3  13       53.78       75.37     25.79 o 
   5  -3  13        9.29        5.56     22.87 o 
  -8  -2  13       74.38       32.73     19.84 o 
  -7  -2  13       29.02       25.01     18.11 o 
  -6  -2  13       29.01        0.62     29.53 o 
  -5  -2  13       52.72       44.81     17.79 o 
  -4  -2  13       28.16        7.91     12.14 o 
  -3  -2  13      125.75      136.72     30.04 o 
  -2  -2  13       72.42       57.46     14.23 o 
  -1  -2  13      260.34      248.16     41.65 o 
   0  -2  13      489.05      466.08     38.32 o 
   1  -2  13      149.03      140.15     26.43 o 
   2  -2  13      218.16      211.64     30.49 o 
   3  -2  13        0.98       11.47     18.34 o 
   4  -2  13      302.34      307.66     37.68 o 
   5  -2  13        0.08        9.62     21.37 o 
  -8  -1  13       10.89        8.12     17.98 o 
  -7  -1  13      240.21      205.96     26.44 o 
  -6  -1  13       48.96       45.03     18.41 o 
  -5  -1  13      789.71      709.91     34.92 o 
  -4  -1  13       27.17       22.16     12.48 o 
  -3  -1  13      381.85      403.71     26.61 o 
  -2  -1  13       35.97       45.55     13.96 o 
  -1  -1  13      552.01      548.98     29.57 o 
   0  -1  13      129.69      130.43     17.90 o 
   1  -1  13      423.84      424.17     37.58 o 
   2  -1  13      113.08      153.33     26.96 o 
   3  -1  13      174.57      162.13     28.64 o 
   4  -1  13       89.98      115.68     26.21 o 
   5  -1  13        0.21        0.00     19.59 o 
  -8   0  13       30.71       19.25     17.81 o 
  -7   0  13       40.77       47.97     23.85 o 
  -6   0  13       11.09       33.01     19.23 o 
  -5   0  13        8.59        0.00     12.14 o 
  -4   0  13        8.54       11.98     25.07 o 
  -3   0  13       21.87       51.88     14.41 o 
  -2   0  13       24.61       10.67     17.10 o 
  -1   0  13       18.00       11.99     12.97 o 
   0   0  13      241.39      253.02     22.68 o 
   1   0  13       18.75       22.80     13.32 o 
   2   0  13      570.68      592.20     43.52 o 
   3   0  13       50.77       35.62     20.91 o 
   4   0  13      256.10      314.28     37.54 o 
   5   0  13        2.46       11.11     20.52 o 
  -8   1  13       11.94       12.15     17.42 o 
  -7   1  13      239.37      217.58     27.07 o 
  -6   1  13       47.35       22.12     22.26 o 
  -5   1  13      784.86      722.66     35.77 o 
  -4   1  13       26.77       20.55     13.85 o 
  -3   1  13      375.06      392.32     26.42 o 
  -2   1  13       43.45       24.30     13.66 o 
  -1   1  13      577.80      619.05     62.45 o 
   0   1  13      126.87      159.03     32.82 o 
   1   1  13      428.25      434.76     45.50 o 
   2   1  13      108.44      149.97     29.05 o 
   3   1  13      175.95      144.03     27.71 o 
   4   1  13       95.00       90.08     25.43 o 
   5   1  13        0.18        2.39     20.76 o 
  -8   2  13       72.25       59.92     25.84 o 
  -7   2  13       25.66       37.14     18.74 o 
  -6   2  13       29.92       10.26     23.26 o 
  -5   2  13       53.81       37.18     27.00 o 
  -4   2  13       24.82       10.75     14.09 o 
  -3   2  13      122.27      158.05     20.02 o 
  -2   2  13       64.98       68.62     21.66 o 
  -1   2  13      237.86      287.04     41.32 o 
   0   2  13      490.10      513.20     37.86 o 
   1   2  13      145.24      144.28     20.33 o 
   2   2  13      207.22      230.60     24.42 o 
   3   2  13        1.28        0.00     18.32 o 
   4   2  13      306.52      382.21     38.47 o 
   5   2  13        0.13        0.00     19.84 o 
  -8   3  13       30.36       14.60     29.94 o 
  -7   3  13      320.84      286.30     63.02 o 
  -6   3  13       31.03       15.99     22.30 o 
  -5   3  13      433.48      441.12     48.58 o 
  -4   3  13       86.01      103.52     37.70 o 
  -3   3  13      339.35      369.22     27.47 o 
  -2   3  13       44.34       65.70     16.76 o 
  -1   3  13      827.09      769.99     36.99 o 
   0   3  13       38.76       44.79     15.87 o 
   1   3  13      169.88      162.27     21.70 o 
   2   3  13        4.78       34.76     31.84 o 
   3   3  13        8.84       44.16     34.62 o 
   4   3  13       58.91       32.91     37.72 o 
  -7   4  13       15.09       23.09     18.76 o 
  -6   4  13        8.17       21.01     28.14 o 
  -5   4  13       66.58       40.46     29.67 o 
  -4   4  13       37.76       61.51     30.31 o 
  -3   4  13       67.39       42.03     27.92 o 
  -2   4  13      232.02      229.41     40.67 o 
  -1   4  13      167.64      181.29     37.54 o 
   0   4  13      315.94      240.70     44.84 o 
   1   4  13       29.10       97.80     39.29 o 
   2   4  13      105.75      126.19     41.24 o 
   3   4  13       15.24        0.00     34.98 o 
   4   4  13      126.19       96.38     41.85 o 
  -6   5  13       38.53       33.30     30.20 o 
  -5   5  13      255.67      232.22     42.24 o 
  -4   5  13       94.22       72.87     33.55 o 
  -3   5  13      261.44      208.04     42.28 o 
  -2   5  13       41.82        0.00     27.78 o 
  -1   5  13      589.20      708.71     67.74 o 
   0   5  13        3.91        0.00     31.77 o 
   1   5  13      234.78      214.38     46.48 o 
   2   5  13       75.77       76.15     42.24 o 
   3   5  13       80.88       99.55     43.60 o 
  -5   6  13        4.33       19.80     31.45 o 
  -4   6  13       14.31       33.94     29.42 o 
  -3   6  13      121.64       89.93     35.76 o 
  -2   6  13       40.65       69.99     35.23 o 
  -1   6  13        8.36        0.00     33.52 o 
   0   6  13       87.09      121.63     43.88 o 
   1   6  13        7.20       14.67     34.76 o 
   2   6  13      117.09      131.50     48.08 o 
  -3   7  13       63.91       75.19     37.61 o 
  -2   7  13       13.18       15.71     33.87 o 
  -1   7  13      103.40       40.28     36.58 o 
   0   7  13       36.39        0.00     34.90 o 
  -3  -6  14       13.31       27.50     22.15 o 
  -2  -6  14        6.61        1.99     19.77 o 
  -1  -6  14       25.58       32.27     22.72 o 
   0  -6  14       14.23        8.76     21.90 o 
  -5  -5  14       86.37      102.65     20.52 o 
  -4  -5  14       15.58       13.88     15.01 o 
  -3  -5  14      107.71       88.49     18.15 o 
  -2  -5  14        1.53        4.06     20.02 o 
  -1  -5  14      212.16      229.27     33.09 o 
   0  -5  14       14.62        5.06     19.20 o 
   1  -5  14      209.07      281.66     38.04 o 
   2  -5  14        4.99        0.00     21.37 o 
  -6  -4  14      117.73      119.12     19.17 o 
  -5  -4  14       15.54       31.28     13.57 o 
  -4  -4  14      139.01      159.99     25.29 o 
  -3  -4  14       24.16       34.67     15.05 o 
  -2  -4  14      223.32      223.02     23.20 o 
  -1  -4  14        0.62        0.00     19.02 o 
   0  -4  14       17.35       24.22     20.37 o 
   1  -4  14       23.60       60.55     23.93 o 
   2  -4  14        1.23        2.07     21.12 o 
   3  -4  14       26.78       20.44     22.58 o 
  -7  -3  14       19.01       21.72     20.18 o 
  -6  -3  14       11.13        6.08     11.95 o 
  -5  -3  14      225.38      226.25     20.27 o 
  -4  -3  14       19.27        1.01     13.61 o 
  -3  -3  14      297.32      304.29     24.48 o 
  -2  -3  14       53.11       34.36     14.30 o 
  -1  -3  14      384.42      430.65     27.88 o 
   0  -3  14        1.16        0.00     15.92 o 
   1  -3  14      232.06      290.14     34.90 o 
   2  -3  14       27.66       40.78     21.94 o 
   3  -3  14      170.95      243.73     36.15 o 
   4  -3  14        3.33        0.00     21.33 o 
  -7  -2  14        5.89       31.82     19.75 o 
  -6  -2  14      329.39      273.91     21.77 o 
  -5  -2  14       13.18        0.00     12.95 o 
  -4  -2  14      146.17      129.86     18.84 o 
  -3  -2  14       99.28       74.37     16.21 o 
  -2  -2  14      112.04      115.07     17.93 o 
  -1  -2  14       10.83       13.42     12.59 o 
   0  -2  14        6.53        9.83     17.99 o 
   1  -2  14       72.55       49.54     22.22 o 
   2  -2  14       37.47       60.51     23.15 o 
   3  -2  14       57.76       61.33     23.93 o 
   4  -2  14       16.74        1.78     20.94 o 
  -7  -1  14       32.60       15.09     17.96 o 
  -6  -1  14        6.29        0.00     15.54 o 
  -5  -1  14      276.04      240.82     43.51 o 
  -4  -1  14       50.24       35.37     14.72 o 
  -3  -1  14       88.15       67.18     15.78 o 
  -2  -1  14       22.42       18.22     13.44 o 
  -1  -1  14      289.57      292.71     25.05 o 
   0  -1  14       28.87       20.13     13.56 o 
   1  -1  14      397.31      461.70     40.78 o 
   2  -1  14        1.57        0.00     17.38 o 
   3  -1  14      333.85      383.27     41.99 o 
   4  -1  14        2.43       14.82     21.94 o 
  -7   0  14        4.18        0.00     16.99 o 
  -6   0  14      375.00      373.08     32.35 o 
  -5   0  14        0.13        4.70     13.33 o 
  -4   0  14      102.71       91.83     18.32 o 
  -3   0  14       12.75        7.42     12.80 o 
  -2   0  14        4.86        0.00     13.06 o 
  -1   0  14        0.46        0.00     12.20 o 
   0   0  14       38.65       87.27     24.74 o 
   1   0  14      194.05      230.73     23.05 o 
   2   0  14        0.03        0.89     18.81 o 
   3   0  14       36.62       63.04     23.97 o 
   4   0  14       48.08       85.55     26.29 o 
  -7   1  14       28.05        0.95     16.76 o 
  -6   1  14        4.46        0.00     22.69 o 
  -5   1  14      273.53      273.26     38.32 o 
  -4   1  14       46.52       39.47     15.83 o 
  -3   1  14       68.11       87.66     29.70 o 
  -2   1  14       18.50       16.00     13.71 o 
  -1   1  14      295.69      388.07     38.40 o 
   0   1  14       26.20       27.97     30.15 o 
   1   1  14      415.69      482.06     30.68 o 
   2   1  14        1.99        0.00     14.39 o 
   3   1  14      335.13      416.82     41.39 o 
   4   1  14        1.98        4.49     20.23 o 
  -7   2  14        6.93       17.16     18.33 o 
  -6   2  14      326.07      294.59     41.71 o 
  -5   2  14       12.67       51.72     26.14 o 
  -4   2  14      137.92      134.45     20.59 o 
  -3   2  14      108.39      110.18     19.44 o 
  -2   2  14       94.77      100.92     19.00 o 
  -1   2  14        9.41        7.70     14.45 o 
   0   2  14        3.90        9.66     14.43 o 
   1   2  14       61.78       98.56     19.25 o 
   2   2  14       38.56       43.11     26.91 o 
   3   2  14       59.32       68.71     24.68 o 
   4   2  14       17.55       24.18     22.01 o 
  -7   3  14       20.26       19.77     24.24 o 
  -6   3  14       11.30        0.00     25.25 o 
  -5   3  14      220.56      178.41     38.54 o 
  -4   3  14       23.33        7.39     15.57 o 
  -3   3  14      275.81      289.61     44.97 o 
  -2   3  14       56.91       75.08     17.79 o 
  -1   3  14      399.23      465.27     30.44 o 
   0   3  14        2.18        0.00     13.77 o 
   1   3  14      228.15      213.95     42.81 o 
   2   3  14       26.43       18.31     32.23 o 
   3   3  14      174.59      273.43     49.61 o 
  -6   4  14      126.01      156.07     37.33 o 
  -5   4  14       18.86        0.00     25.79 o 
  -4   4  14      130.06       47.33     32.80 o 
  -3   4  14       26.45        0.00     27.53 o 
  -2   4  14      215.20      300.78     45.77 o 
  -1   4  14        2.18        0.00     31.56 o 
   0   4  14       16.78        0.00     28.10 o 
   1   4  14       26.02        0.00     31.70 o 
   2   4  14        1.57       50.15     37.61 o 
   3   4  14       24.10       27.96     38.18 o 
  -5   5  14       90.27       58.77     33.55 o 
  -4   5  14       15.93        0.68     28.56 o 
  -3   5  14      108.32       47.51     33.09 o 
  -2   5  14        2.45        6.05     29.81 o 
  -1   5  14      214.52      273.47     49.44 o 
   0   5  14       11.26        0.00     33.94 o 
   1   5  14      206.51      168.04     48.26 o 
   2   5  14        6.30        0.00     35.19 o 
  -3   6  14       17.10        0.00     31.84 o 
  -2   6  14        7.77        4.31     34.90 o 
  -1   6  14       20.90       64.68     40.46 o 
   0   6  14       13.36        0.00     34.94 o 
  -3  -5  15       12.64       15.56     18.38 o 
  -2  -5  15       55.80       52.36     23.08 o 
  -1  -5  15        8.82       33.66     22.79 o 
   0  -5  15       38.50       50.01     25.93 o 
  -5  -4  15       16.32        6.71     15.53 o 
  -4  -4  15      197.49      240.62     24.43 o 
  -3  -4  15       10.47       10.88     14.79 o 
  -2  -4  15      275.90      276.96     35.47 o 
  -1  -4  15       10.97       13.11     20.27 o 
   0  -4  15      346.89      462.24     46.44 o 
   1  -4  15       20.86       23.40     22.94 o 
  -6  -3  15       10.74        0.00     12.86 o 
  -5  -3  15       80.83       82.96     28.78 o 
  -4  -3  15      138.25      149.95     20.74 o 
  -3  -3  15       39.14       48.83     16.48 o 
  -2  -3  15       71.06       67.43     17.59 o 
  -1  -3  15       10.81       28.42     21.26 o 
   0  -3  15       45.08       14.75     19.70 o 
   1  -3  15       14.25        0.00     19.34 o 
   2  -3  15       41.92       69.10     25.75 o 
  -6  -2  15      194.28      202.14     20.93 o 
  -5  -2  15        9.06       17.75     16.38 o 
  -4  -2  15      423.60      427.98     30.40 o 
  -3  -2  15       18.01       19.81     15.12 o 
  -2  -2  15      301.88      271.41     24.83 o 
  -1  -2  15        9.93       25.97     15.11 o 
   0  -2  15      350.98      354.78     40.25 o 
   1  -2  15       25.53       37.36     20.91 o 
   2  -2  15      167.37      204.62     33.73 o 
   3  -2  15        8.03       25.43     22.08 o 
  -7  -1  15      107.68       99.81     23.89 o 
  -6  -1  15       28.58       43.72     20.16 o 
  -5  -1  15       37.16       23.67     40.50 o 
  -4  -1  15      163.87      159.04     21.85 o 
  -3  -1  15       10.54        0.00     23.20 o 
  -2  -1  15       42.76       35.07     15.86 o 
  -1  -1  15        6.03       14.74     18.16 o 
   0  -1  15       72.62       68.22     26.05 o 
   1  -1  15       34.18       74.58     23.97 o 
   2  -1  15       26.02       31.77     22.65 o 
   3  -1  15       53.92       43.77     23.44 o 
  -7   0  15        0.10        9.69     18.97 o 
  -6   0  15      251.36      300.00     43.31 o 
  -5   0  15        6.50        4.39     14.88 o 
  -4   0  15      343.15      298.58     26.65 o 
  -3   0  15        0.24       18.65     14.93 o 
  -2   0  15      228.58      236.64     23.81 o 
  -1   0  15        5.98        6.84     14.54 o 
   0   0  15      373.23      410.65     29.69 o 
   1   0  15        0.11        4.67     19.87 o 
   2   0  15      308.11      396.81     42.21 o 
   3   0  15       20.97       24.58     22.83 o 
  -7   1  15      101.76       49.92     23.13 o 
  -6   1  15       27.40       15.28     25.57 o 
  -5   1  15       39.76       60.47     18.72 o 
  -4   1  15      171.23      171.87     22.81 o 
  -3   1  15        7.83        0.00     14.30 o 
  -2   1  15       39.75       59.39     17.77 o 
  -1   1  15        7.22       16.87     15.43 o 
   0   1  15       67.01       70.40     18.96 o 
   1   1  15       31.28       23.67     16.49 o 
   2   1  15       24.08       35.33     22.72 o 
   3   1  15       54.61       58.09     25.07 o 
  -6   2  15      194.21      254.09     43.38 o 
  -5   2  15        7.43        0.00     25.61 o 
  -4   2  15      399.66      469.82     33.05 o 
  -3   2  15       18.11       28.59     16.89 o 
  -2   2  15      300.83      313.57     46.78 o 
  -1   2  15       11.23       14.57     15.17 o 
   0   2  15      373.09      437.10     42.40 o 
   1   2  15       23.94       28.52     18.64 o 
   2   2  15      174.55      185.28     25.19 o 
   3   2  15        8.55       42.88     24.26 o 
  -6   3  15       10.67        0.00     23.97 o 
  -5   3  15       77.74       80.07     33.62 o 
  -4   3  15      144.57      142.75     22.54 o 
  -3   3  15       37.67       36.80     18.04 o 
  -2   3  15       76.61       65.66     19.03 o 
  -1   3  15       11.71        5.66     15.73 o 
   0   3  15       42.27        0.00     28.03 o 
   1   3  15       14.67        0.00     26.64 o 
   2   3  15       41.20       65.14     38.11 o 
  -5   4  15       13.21       33.94     31.59 o 
  -4   4  15      211.97      267.02     47.55 o 
  -3   4  15       10.75       20.55     33.41 o 
  -2   4  15      275.34      293.88     48.55 o 
  -1   4  15        8.44        0.00     29.10 o 
   0   4  15      347.20      454.19     57.98 o 
   1   4  15       22.53        0.00     33.34 o 
  -3   5  15       14.52        0.00     29.70 o 
  -2   5  15       51.72       51.04     36.40 o 
  -1   5  15        7.63        0.00     32.45 o 
   0   5  15       43.55        0.00     34.37 o 
  -2  -4  16       60.28       50.18     23.58 o 
  -4  -3  16        6.80        8.80     15.41 o 
  -3  -3  16      165.83      179.61     39.94 o 
  -2  -3  16        6.71       24.68     20.12 o 
  -1  -3  16      117.64      146.46     30.06 o 
   0  -3  16       34.34       40.46     23.90 o 
  -5  -2  16       20.96       13.81     15.60 o 
  -4  -2  16       27.03        2.58     14.84 o 
  -3  -2  16       38.67       59.31     18.68 o 
  -2  -2  16       77.91      109.12     26.48 o 
  -1  -2  16        6.40        0.00     18.66 o 
   0  -2  16      105.90      134.20     29.24 o 
   1  -2  16       11.32        0.00     20.52 o 
  -5  -1  16      371.11      344.25     29.68 o 
  -4  -1  16        4.78        2.02     15.09 o 
  -3  -1  16      131.84      116.36     20.52 o 
  -2  -1  16       21.96       16.92     15.39 o 
  -1  -1  16       67.72       75.03     19.10 o 
   0  -1  16       19.17       24.22     21.19 o 
   1  -1  16       26.22       29.42     23.79 o 
   2  -1  16       32.54       37.54     23.83 o 
  -5   0  16       48.23       33.59     17.33 o 
  -4   0  16      105.30       92.11     19.97 o 
  -3   0  16       23.10       22.84     16.66 o 
  -2   0  16       25.19       67.56     19.70 o 
  -1   0  16        4.23        4.34     15.82 o 
   0   0  16      110.24      127.61     21.87 o 
   1   0  16        0.14        2.21     20.62 o 
   2   0  16      132.83      174.02     34.12 o 
  -5   1  16      360.25      388.12     32.11 o 
  -4   1  16        5.44       21.93     16.27 o 
  -3   1  16      127.73      108.29     63.11 o 
  -2   1  16       25.81       59.57     31.84 o 
  -1   1  16       72.03       64.85     19.82 o 
   0   1  16       16.19       20.39     17.71 o 
   1   1  16       24.92       39.33     19.07 o 
   2   1  16       34.52       47.19     25.25 o 
  -5   2  16       24.21        0.00     25.22 o 
  -4   2  16       27.61        3.31     26.02 o 
  -3   2  16       41.58       46.49     19.17 o 
  -2   2  16       77.68       59.16     19.02 o 
  -1   2  16        6.23       12.36     16.89 o 
   0   2  16      103.04      147.45     23.55 o 
   1   2  16        9.89       12.61     17.90 o 
  -4   3  16        7.63        0.00     17.08 o 
  -3   3  16      155.57      182.91     57.91 o 
  -2   3  16        7.16        5.72     17.47 o 
  -1   3  16      111.25      116.75     39.93 o 
   0   3  16       35.74       36.40     34.19 o 
  -2   4  16       58.41      149.88     43.13 o 
  -3  -1  17      134.64      199.45     24.80 o 
  -2  -1  17        3.50        9.27     18.79 o 
  -1  -1  17      213.04      244.76     37.29 o 
  -3   0  17       22.49       19.93     17.31 o 
  -2   0  17       58.50       66.30     21.66 o 
  -1   0  17       31.26       24.29     42.05 o 
  -3   1  17      128.95      150.95     24.86 o 
  -2   1  17        3.80        0.00     15.78 o 
  -1   1  17      212.88      310.50     31.72 o 
                                                 
